# Supplementary material for: Wnt regulates amino acid transporter Slc7a5 and so constrains the integrated stress response in mouse embryos
Source: EMBO Rep. 2019 Dec 2;21(1):e48469. doi: 10.15252/embr.201948469 (PMC6944906; doi:10.15252/embr.201948469)
Supplement: Supplementary file 3 — Dataset EV1 [file EMBR-21-e48469-s003.xlsx]

## Sheet: Dataset EV1
RNA-seq results analysis performed on 5 Slc7a5-null and 5 wildtype E8.5 male embryos.
gene_id	gene_name	logFC	PValue	FDR	description
ENSMUSG00000110631	Gm42047	-11.128	0	0	lincRNA
ENSMUSG00000040010	Slc7a5	-4.948	2.40237e-164	6.32257e-160	solute carrier family 7 (cationic amino acid transporter, y+ system), member 5
ENSMUSG00000040263	Klhdc4	-1.141	4.72906e-52	8.2973e-48	kelch domain containing 4
ENSMUSG00000112478	AC153370.2	-3.593	2.09272e-18	2.75381e-14	lincRNA
ENSMUSG00000027313	Chac1	3.431	1.15224e-13	1.21298e-09	ChaC, cation transport regulator 1
ENSMUSG00000074052	BC048644	-4.352	4.6067e-12	4.0413e-08	cDNA sequence BC048644
ENSMUSG00000010154	Spire2	-0.948	3.13522e-11	2.35751e-07	spire homolog 2 (Drosophila)
ENSMUSG00000040618	Pck2	0.594	7.32804e-10	4.82148e-06	phosphoenolpyruvate carboxykinase 2 (mitochondrial)
ENSMUSG00000032715	Trib3	1.851	6.855e-08	0.000400911	tribbles pseudokinase 3
ENSMUSG00000032815	Fanca	-0.387	7.16302e-06	0.0377033	Fanconi anemia, complementation group A
ENSMUSG00000020256	Aldh1l2	1.445	1.43417e-05	0.0686265	aldehyde dehydrogenase 1 family, member L2
ENSMUSG00000029752	Asns	0.382	1.56457e-05	0.0686273	asparagine synthetase
ENSMUSG00000110537	Gm4316	1.755	6.56043e-05	0.2556	predicted gene 4316
ENSMUSG00000031700	Gpt2	0.41	6.79839e-05	0.2556	glutamic pyruvate transaminase (alanine aminotransferase) 2
ENSMUSG00000081167	Gm8880	2.511	8.81419e-05	0.309296	predicted gene 8880
ENSMUSG00000001065	Zfp276	-0.532	0.000113948	0.338248	zinc finger protein (C2H2 type) 276
ENSMUSG00000043051	Disc1	-0.827	0.000115479	0.338248	disrupted in schizophrenia 1
ENSMUSG00000024215	Spdef	1.014	0.000115671	0.338248	SAM pointed domain containing ets transcription factor
ENSMUSG00000018927	Ccl6	-2.773	0.00022155	0.613763	chemokine (C-C motif) ligand 6
ENSMUSG00000110716	Gm39271	-4.408	0.000244327	0.643019	predicted gene, 39271
ENSMUSG00000114399	AC154747.2	-2.431	0.000276801	0.693795
ENSMUSG00000039830	Olig2	-1.484	0.000297464	0.711696	oligodendrocyte transcription factor 2
ENSMUSG00000031297	Slc7a3	0.897	0.000442276	1	solute carrier family 7 (cationic amino acid transporter, y+ system), member 3
ENSMUSG00000110380	Gm45332	1.317	0.000498997	1	predicted gene 45332
ENSMUSG00000111960	AC154864.1	-4.673	0.000505021	1
ENSMUSG00000073073	Gm8098	-1.962	0.000509332	1	predicted gene 8098
ENSMUSG00000060166	Zdhhc8	-0.321	0.000520633	1	zinc finger, DHHC domain containing 8
ENSMUSG00000028893	Sesn2	0.505	0.000611281	1	sestrin 2
ENSMUSG00000110087	Gm45309	-1.682	0.000638016	1	predicted gene 45309
ENSMUSG00000103925	B230112G18Rik	2.382	0.000651627	1	RIKEN cDNA B230112G18 gene
ENSMUSG00000004961	Syt5	-0.744	0.000717659	1	synaptotagmin V
ENSMUSG00000026043	Col3a1	-1.074	0.000717889	1	collagen, type III, alpha 1
ENSMUSG00000047746	Fbxo40	-1.77	0.000731053	1	F-box protein 40
ENSMUSG00000031767	Nudt7	-0.611	0.00099788	1	nudix (nucleoside diphosphate linked moiety X)-type motif 7
ENSMUSG00000052516	Robo2	-0.405	0.00104418	1	roundabout guidance receptor 2
ENSMUSG00000079465	Col4a3	-1.666	0.00106728	1	collagen, type IV, alpha 3
ENSMUSG00000097971	Gm26917	-0.522	0.00109966	1	predicted gene, 26917
ENSMUSG00000020052	Ascl1	-2.225	0.00111807	1	achaete-scute family bHLH transcription factor 1
ENSMUSG00000030790	Adm	-1.01	0.00114053	1	adrenomedullin
ENSMUSG00000022893	Adamts1	-0.32	0.00115597	1	a disintegrin-like and metallopeptidase (reprolysin type) with thrombospondin type 1 motif, 1
ENSMUSG00000084755	Gm16276	-1.757	0.00119553	1	predicted gene 16276
ENSMUSG00000033931	Rbm34	0.235	0.00119595	1	RNA binding motif protein 34
ENSMUSG00000063415	Cyp26b1	-0.896	0.00136641	1	cytochrome P450, family 26, subfamily b, polypeptide 1
ENSMUSG00000091110	Gm2832	1.28	0.00137986	1	predicted gene 2832
ENSMUSG00000046518	Ferd3l	-1.254	0.00146007	1	Fer3-like (Drosophila)
ENSMUSG00000045930	Clec14a	-1.065	0.001504	1	C-type lectin domain family 14, member a
ENSMUSG00000085207	Gm11767	-2.056	0.00155387	1	predicted gene 11767
ENSMUSG00000021678	F2rl1	0.418	0.00158499	1	coagulation factor II (thrombin) receptor-like 1
ENSMUSG00000050875	A730017C20Rik	-0.554	0.00160402	1	RIKEN cDNA A730017C20 gene
ENSMUSG00000001506	Col1a1	-0.543	0.00170899	1	collagen, type I, alpha 1
ENSMUSG00000036913	Trim67	1.557	0.0017785	1	tripartite motif-containing 67
ENSMUSG00000010095	Slc3a2	-0.401	0.00178635	1	solute carrier family 3 (activators of dibasic and neutral amino acid transport), member 2
ENSMUSG00000105677	Gm43328	-0.808	0.00183754	1	predicted gene 43328
ENSMUSG00000078240	Gm3550	-1.049	0.00184634	1	predicted gene 3550
ENSMUSG00000107603	Gm43921	-2.134	0.00205049	1	predicted gene, 43921
ENSMUSG00000042808	Gpx2	0.587	0.00205184	1	glutathione peroxidase 2
ENSMUSG00000103685	Gm37074	-1.915	0.00206943	1	predicted gene, 37074
ENSMUSG00000085669	Gm14817	-2.318	0.00218774	1	predicted gene 14817
ENSMUSG00000006270	Vax1	-1.526	0.00232019	1	ventral anterior homeobox 1
ENSMUSG00000028417	Tal2	-0.569	0.00232248	1	T cell acute lymphocytic leukemia 2
ENSMUSG00000034493	4930556J24Rik	-2.927	0.00234607	1	RIKEN cDNA 4930556J24 gene
ENSMUSG00000103186	Gm37088	-2.395	0.00235168	1	predicted gene, 37088
ENSMUSG00000035566	Pcdh17	-0.949	0.00249412	1	protocadherin 17
ENSMUSG00000027737	Slc7a11	1.336	0.00253012	1	solute carrier family 7 (cationic amino acid transporter, y+ system), member 11
ENSMUSG00000037492	Zmat4	0.586	0.0025502	1	zinc finger, matrin type 4
ENSMUSG00000098979	Gm27544	-1.558	0.00257345	1	predicted gene, 27544
ENSMUSG00000082515	Gm12902	-2.158	0.00257918	1	predicted gene 12902
ENSMUSG00000040148	Hmx3	-3.057	0.00265082	1	H6 homeobox 3
ENSMUSG00000056569	Mpz	-1.018	0.00265282	1	myelin protein zero
ENSMUSG00000113604	CT030146.1	2.289	0.00279407	1
ENSMUSG00000097825	9630001P10Rik	-1.98	0.00281782	1	RIKEN cDNA 9630001P10 gene
ENSMUSG00000108736	Gm45151	-0.913	0.0028276	1	predicted gene 45151
ENSMUSG00000114232	AC157650.1	-4.067	0.00293363	1
ENSMUSG00000040752	Myh6	-0.429	0.00320214	1	myosin, heavy polypeptide 6, cardiac muscle, alpha
ENSMUSG00000019909	Fam162b	0.681	0.00325368	1	family with sequence similarity 162, member B
ENSMUSG00000026100	Mstn	-4.065	0.0032723	1	myostatin
ENSMUSG00000027221	Chst1	0.497	0.00327716	1	carbohydrate (keratan sulfate Gal-6) sulfotransferase 1
ENSMUSG00000021879	Dnah12	2.432	0.00338945	1	dynein, axonemal, heavy chain 12
ENSMUSG00000100512	Ovol3	-2.825	0.00341983	1	ovo like zinc finger 3
ENSMUSG00000020607	Fam84a	-0.445	0.00342867	1	family with sequence similarity 84, member A
ENSMUSG00000034271	Jdp2	0.392	0.00350135	1	Jun dimerization protein 2
ENSMUSG00000084792	1700056N10Rik	-0.944	0.00355845	1	RIKEN cDNA 1700056N10 gene
ENSMUSG00000040726	Hesx1	0.489	0.003583	1	homeobox gene expressed in ES cells
ENSMUSG00000030638	Sh3gl3	0.981	0.0036084	1	SH3-domain GRB2-like 3
ENSMUSG00000058297	Spock2	0.501	0.00363514	1	sparc/osteonectin, cwcv and kazal-like domains proteoglycan 2
ENSMUSG00000105271	Gm42875	-1.295	0.00372297	1	predicted gene 42875
ENSMUSG00000107997	Gm44243	-1.84	0.00372369	1	predicted gene, 44243
ENSMUSG00000050520	Cldn8	-0.744	0.00378183	1	claudin 8
ENSMUSG00000052374	Actn2	-0.629	0.00378919	1	actinin alpha 2
ENSMUSG00000027487	Cdk5rap1	0.367	0.00379265	1	CDK5 regulatory subunit associated protein 1
ENSMUSG00000039377	Hlx	-0.477	0.00394083	1	H2.0-like homeobox
ENSMUSG00000037705	Tecta	-2.473	0.0041034	1	tectorin alpha
ENSMUSG00000021798	Ldb3	-0.441	0.00445816	1	LIM domain binding 3
ENSMUSG00000015013	Trappc2l	-0.35	0.00480675	1	trafficking protein particle complex 2-like
ENSMUSG00000083076	Gm11408	2.411	0.00482853	1	predicted gene 11408
ENSMUSG00000105082	Aqp10-ps	-1.275	0.00500173	1	aquaporin 10, pseudogene
ENSMUSG00000114875	AC115122.1	-2.295	0.00516265	1
ENSMUSG00000107570	Gm44207	-1.886	0.00521355	1	predicted gene, 44207
ENSMUSG00000085767	Gm13563	-0.831	0.00534437	1	predicted gene 13563
ENSMUSG00000030717	Nupr1	1.447	0.00550932	1	nuclear protein transcription regulator 1
ENSMUSG00000024163	Mapk8ip3	-0.236	0.00593743	1	mitogen-activated protein kinase 8 interacting protein 3
ENSMUSG00000104453	Gm37829	-0.76	0.00593864	1	predicted gene, 37829
ENSMUSG00000041616	Nppa	-1.911	0.00597677	1	natriuretic peptide type A
ENSMUSG00000095139	Pou3f2	-0.899	0.0059896	1	POU domain, class 3, transcription factor 2
ENSMUSG00000109108	Gm36371	-1.004	0.00607339	1	predicted gene, 36371
ENSMUSG00000082210	Gm14382	-2.825	0.00610578	1	predicted gene 14382
ENSMUSG00000031962	Cdh15	0.6	0.00611402	1	cadherin 15
ENSMUSG00000035299	Mid1	-0.416	0.00615337	1	midline 1
ENSMUSG00000094076	Gm4767	-2.488	0.00624976	1	predicted gene 4767
ENSMUSG00000103933	Gm36964	1.175	0.00626143	1	predicted gene, 36964
ENSMUSG00000053093	Myh7	-0.485	0.00627251	1	myosin, heavy polypeptide 7, cardiac muscle, beta
ENSMUSG00000036295	Lrrn3	-1.324	0.00628575	1	leucine rich repeat protein 3, neuronal
ENSMUSG00000111971	AC158232.1	-2.715	0.00635049	1
ENSMUSG00000080610	Snord110	-1.781	0.00638788	1	small nucleolar RNA, C/D box 110
ENSMUSG00000030246	Ldhb	0.453	0.0064098	1	lactate dehydrogenase B
ENSMUSG00000051048	P4ha3	-0.507	0.00641167	1	procollagen-proline, 2-oxoglutarate 4-dioxygenase (proline 4-hydroxylase), alpha polypeptide III
ENSMUSG00000025215	Tlx1	-0.687	0.00652015	1	T cell leukemia, homeobox 1
ENSMUSG00000034607	Pof1b	-0.657	0.00657413	1	premature ovarian failure 1B
ENSMUSG00000089669	Tnfsf13	-1.813	0.00658312	1	tumor necrosis factor (ligand) superfamily, member 13
ENSMUSG00000001508	Sgca	-1.051	0.00658996	1	sarcoglycan, alpha (dystrophin-associated glycoprotein)
ENSMUSG00000002799	Jag2	-0.452	0.00661914	1	jagged 2
ENSMUSG00000086472	Gm16172	-1.362	0.00674294	1	predicted gene 16172
ENSMUSG00000056718	Gm13199	-0.712	0.00689985	1	predicted gene 13199
ENSMUSG00000068614	Actc1	-0.43	0.00692096	1	actin, alpha, cardiac muscle 1
ENSMUSG00000020142	Slc1a4	0.331	0.00694163	1	solute carrier family 1 (glutamate/neutral amino acid transporter), member 4
ENSMUSG00000069171	Nr2f1	-0.808	0.00700758	1	nuclear receptor subfamily 2, group F, member 1
ENSMUSG00000088170	Gm25219	-1.509	0.00700898	1	predicted gene, 25219
ENSMUSG00000104361	Gm38080	-1.329	0.00704782	1	predicted gene, 38080
ENSMUSG00000065270	Gm25127	2.077	0.00738932	1	predicted gene, 25127
ENSMUSG00000027196	Alkbh3os1	-1.139	0.00745829	1	alkB homolog 3, opposite strand 1
ENSMUSG00000036168	Ccdc38	-0.716	0.00756799	1	coiled-coil domain containing 38
ENSMUSG00000048636	A730049H05Rik	-0.609	0.00777583	1	RIKEN cDNA A730049H05 gene
ENSMUSG00000112458	AC135019.1	-3.808	0.00781464	1
ENSMUSG00000048292	Olfr1417	-3.808	0.00781464	1	olfactory receptor 1417
ENSMUSG00000110289	4930412F12Rik	-3.808	0.00781464	1	RIKEN cDNA 4930412F12 gene
ENSMUSG00000089812	Gm15867	1.958	0.00799694	1	predicted gene 15867
ENSMUSG00000031805	Jak3	-0.665	0.00804519	1	Janus kinase 3
ENSMUSG00000102302	Gm38190	-0.614	0.00806136	1	predicted gene, 38190
ENSMUSG00000024587	Nars	0.176	0.00807866	1	asparaginyl-tRNA synthetase
ENSMUSG00000033585	Ndn	-0.25	0.00809185	1	necdin
ENSMUSG00000108101	Gm45738	-1.488	0.00814158	1	predicted gene 45738
ENSMUSG00000024112	Cacna1h	-0.701	0.00815024	1	calcium channel, voltage-dependent, T type, alpha 1H subunit
ENSMUSG00000027824	Vmn2r1	2.048	0.00817884	1	vomeronasal 2, receptor 1
ENSMUSG00000036907	C1ql2	0.767	0.00826696	1	complement component 1, q subcomponent-like 2
ENSMUSG00000007122	Casq1	-0.654	0.00829473	1	calsequestrin 1
ENSMUSG00000021508	Cxcl14	-1.039	0.00829584	1	chemokine (C-X-C motif) ligand 14
ENSMUSG00000044824	Olfr545	-2.719	0.008296	1	olfactory receptor 545
ENSMUSG00000020387	Jade2	0.462	0.00832025	1	jade family PHD finger 2
ENSMUSG00000002885	Adgre5	-0.51	0.00838883	1	adhesion G protein-coupled receptor E5
ENSMUSG00000046881	Olfr374	-2.21	0.0084599	1	olfactory receptor 374
ENSMUSG00000039084	Chad	-1.482	0.00855452	1	chondroadherin
ENSMUSG00000061816	Myl1	-0.504	0.00869781	1	myosin, light polypeptide 1
ENSMUSG00000025480	Syce1	-1.677	0.00881883	1	synaptonemal complex central element protein 1
ENSMUSG00000091269	Gm6682	0.647	0.00898729	1	predicted gene 6682
ENSMUSG00000086486	Ift88os	-1.515	0.00906375	1	intraflagellar transport 88, opposite strand
ENSMUSG00000071047	Ces1a	-1.784	0.00909039	1	carboxylesterase 1A
ENSMUSG00000095078	Gm5866	3.761	0.00912012	1	predicted gene 5866
ENSMUSG00000022510	Trp63	-0.609	0.00914733	1	transformation related protein 63
ENSMUSG00000020354	Sgcd	-0.998	0.00922229	1	sarcoglycan, delta (dystrophin-associated glycoprotein)
ENSMUSG00000039385	Cdh6	-0.348	0.00936521	1	cadherin 6
ENSMUSG00000101848	4933417E11Rik	1.628	0.00938801	1	RIKEN cDNA 4933417E11 gene
ENSMUSG00000005667	Mthfd2	0.253	0.00944308	1	methylenetetrahydrofolate dehydrogenase (NAD+ dependent), methenyltetrahydrofolate cyclohydrolase
ENSMUSG00000047002	Msgn1	0.441	0.00944922	1	mesogenin 1
ENSMUSG00000012520	Phox2b	-1.257	0.00947012	1	paired-like homeobox 2b
ENSMUSG00000077285	Gm26394	-0.904	0.00950213	1	predicted gene, 26394
ENSMUSG00000101812	D530049I02Rik	-3.813	0.00961847	1	RIKEN cDNA D530049I02 gene
ENSMUSG00000024053	Emilin2	-0.455	0.00970584	1	elastin microfibril interfacer 2
ENSMUSG00000062209	Erbb4	-0.674	0.00974277	1	erb-b2 receptor tyrosine kinase 4
ENSMUSG00000043219	Hoxa6	-0.795	0.00981561	1	homeobox A6
ENSMUSG00000108268	Gm44187	-1.501	0.00982894	1	predicted gene, 44187
ENSMUSG00000085779	Atcayos	-0.824	0.00984845	1	ataxia, cerebellar, Cayman type, opposite strand
ENSMUSG00000048904	Neurog1	-1.875	0.00991142	1	neurogenin 1
ENSMUSG00000026208	Des	-0.31	0.00993882	1	desmin
ENSMUSG00000028364	Tnc	-0.425	0.00995344	1	tenascin C
ENSMUSG00000035517	Tdrd7	-0.343	0.00997829	1	tudor domain containing 7
ENSMUSG00000032726	Bmp8a	1.101	0.0100285	1	bone morphogenetic protein 8a
ENSMUSG00000097008	Gm26860	-1.658	0.0102976	1	predicted gene, 26860
ENSMUSG00000109714	Gm35021	-1.872	0.0106305	1	predicted gene, 35021
ENSMUSG00000046607	Hrk	0.602	0.0106521	1	harakiri, BCL2 interacting protein (contains only BH3 domain)
ENSMUSG00000043017	Ptgir	1.359	0.0106847	1	prostaglandin I receptor (IP)
ENSMUSG00000022683	Pla2g10	1.464	0.0106854	1	phospholipase A2, group X
ENSMUSG00000065767	Gm23849	1.323	0.0106948	1	predicted gene, 23849
ENSMUSG00000071042	Rasgrp3	0.336	0.0107313	1	RAS, guanyl releasing protein 3
ENSMUSG00000028036	Ptgfr	0.521	0.0108339	1	prostaglandin F receptor
ENSMUSG00000026564	Dusp27	-0.329	0.0110152	1	dual specificity phosphatase 27 (putative)
ENSMUSG00000012017	Scarf2	-0.457	0.0110462	1	scavenger receptor class F, member 2
ENSMUSG00000024076	Vit	-0.892	0.0110578	1	vitrin
ENSMUSG00000049357	4933408B17Rik	-0.62	0.0111281	1	RIKEN cDNA 4933408B17 gene
ENSMUSG00000070577	Gm572	1.152	0.0111792	1	predicted gene 572
ENSMUSG00000067916	Zfp991	0.263	0.0113121	1	zinc finger protein 991
ENSMUSG00000042529	Kcnj12	0.535	0.011616	1	potassium inwardly-rectifying channel, subfamily J, member 12
ENSMUSG00000025318	Jph3	-0.373	0.0116394	1	junctophilin 3
ENSMUSG00000015222	Map2	-0.333	0.0116519	1	microtubule-associated protein 2
ENSMUSG00000079534	Gm5640	1.252	0.011687	1	predicted gene 5640
ENSMUSG00000102796	Gm37711	0.953	0.0116985	1	predicted gene, 37711
ENSMUSG00000025333	Gpr143	-2.597	0.0117229	1	G protein-coupled receptor 143
ENSMUSG00000110442	Gm45804	-2.597	0.0117229	1	predicted gene 45804
ENSMUSG00000024987	Cyp26a1	-0.24	0.011765	1	cytochrome P450, family 26, subfamily a, polypeptide 1
ENSMUSG00000030981	Mmp21	1.158	0.0117793	1	matrix metallopeptidase 21
ENSMUSG00000097294	Gm26888	-0.884	0.0117861	1	predicted gene, 26888
ENSMUSG00000109684	Gm45745	-2.082	0.0118259	1	predicted gene 45745
ENSMUSG00000046182	Gsg1l	-1.725	0.0118259	1	GSG1-like
ENSMUSG00000028289	Epha7	-0.36	0.0118759	1	Eph receptor A7
ENSMUSG00000021099	Six6	-1.473	0.0119332	1	sine oculis-related homeobox 6
ENSMUSG00000033342	Plppr5	-0.578	0.0119893	1	phospholipid phosphatase related 5
ENSMUSG00000095134	Mid1-ps1	-1.475	0.0121021	1	midline 1, pseudogene 1
ENSMUSG00000026786	Apbb1ip	-0.973	0.0121128	1	amyloid beta (A4) precursor protein-binding, family B, member 1 interacting protein
ENSMUSG00000086933	4933426K07Rik	-2.21	0.012118	1	RIKEN cDNA 4933426K07 gene
ENSMUSG00000028755	Cda	0.469	0.012227	1	cytidine deaminase
ENSMUSG00000075707	Dio3	-0.534	0.012248	1	deiodinase, iodothyronine type III
ENSMUSG00000010755	Cars	0.185	0.0123503	1	cysteinyl-tRNA synthetase
ENSMUSG00000040478	Prdm13	-1.184	0.0124387	1	PR domain containing 13
ENSMUSG00000048490	Nrip1	-0.267	0.012537	1	nuclear receptor interacting protein 1
ENSMUSG00000042372	Dmrt3	-0.7	0.0125508	1	doublesex and mab-3 related transcription factor 3
ENSMUSG00000070960	Gm19680	1.481	0.0125527	1	predicted gene, 19680
ENSMUSG00000020181	Nav3	-0.48	0.0125711	1	neuron navigator 3
ENSMUSG00000027713	1810062G17Rik	1.07	0.0126086	1	RIKEN cDNA 1810062G17 gene
ENSMUSG00000113724	CT030146.2	-1.542	0.0126479	1
ENSMUSG00000106574	Gm2451	-1.008	0.0126957	1	predicted pseudogene 2451
ENSMUSG00000090608	Gm17200	-1.83	0.0127329	1	predicted gene 17200
ENSMUSG00000112613	AC151901.1	-1.438	0.0127615	1
ENSMUSG00000065246	Gm22297	-2.109	0.0129453	1	predicted gene, 22297
ENSMUSG00000079076	Gm3086	-1.469	0.0129518	1	predicted gene 3086
ENSMUSG00000049420	Tmem200a	0.431	0.0131192	1	transmembrane protein 200A
ENSMUSG00000104418	Gm37070	-2.221	0.0131904	1	predicted gene, 37070
ENSMUSG00000097408	Gm26831	-0.816	0.0132014	1	predicted gene, 26831
ENSMUSG00000039137	Whrn	-0.337	0.0132112	1	whirlin
ENSMUSG00000060843	Ctnna3	-1.387	0.0132726	1	catenin (cadherin associated protein), alpha 3
ENSMUSG00000048232	Fbxo10	-0.28	0.0133766	1	F-box protein 10
ENSMUSG00000020469	Myl7	-0.331	0.013597	1	myosin, light polypeptide 7, regulatory
ENSMUSG00000083836	Ldha-ps2	-0.463	0.0136175	1	lactate dehydrogenase A, pseudogene 2
ENSMUSG00000022906	Parp9	0.332	0.0136915	1	poly (ADP-ribose) polymerase family, member 9
ENSMUSG00000032355	Mlip	-0.806	0.0137288	1	muscular LMNA-interacting protein
ENSMUSG00000055775	Myh8	-1.113	0.0137377	1	myosin, heavy polypeptide 8, skeletal muscle, perinatal
ENSMUSG00000019478	Rab4a	0.399	0.01385	1	RAB4A, member RAS oncogene family
ENSMUSG00000029683	Lmod2	-1.278	0.0139146	1	leiomodin 2 (cardiac)
ENSMUSG00000114253	AC173482.1	-0.975	0.0139371	1
ENSMUSG00000028989	Angptl7	-1.434	0.0139627	1	angiopoietin-like 7
ENSMUSG00000096950	Gm9530	-1.454	0.013999	1	predicted gene 9530
ENSMUSG00000026173	Plcd4	-0.833	0.0140209	1	phospholipase C, delta 4
ENSMUSG00000027257	Pacsin3	0.329	0.0140877	1	protein kinase C and casein kinase substrate in neurons 3
ENSMUSG00000105039	Gm32585	1.031	0.0142268	1	predicted gene, 32585
ENSMUSG00000104950	4833413G10Rik	-0.655	0.0142492	1	RIKEN cDNA 4833413G10 gene
ENSMUSG00000085870	Gm12829	0.408	0.0143085	1	predicted gene 12829
ENSMUSG00000049176	Frmpd4	1.076	0.0143624	1	FERM and PDZ domain containing 4
ENSMUSG00000074622	Mafb	-0.417	0.0143813	1	v-maf musculoaponeurotic fibrosarcoma oncogene family, protein B (avian)
ENSMUSG00000061462	Obscn	-0.696	0.0144125	1	obscurin, cytoskeletal calmodulin and titin-interacting RhoGEF
ENSMUSG00000078117	Gm16485	0.624	0.0144229	1	predicted gene 16485
ENSMUSG00000090264	Eif4ebp3	-1.021	0.0144799	1	eukaryotic translation initiation factor 4E binding protein 3
ENSMUSG00000098120	Gm5914	-1.504	0.0145052	1	predicted gene 5914
ENSMUSG00000037034	Pax1	-1.133	0.0145308	1	paired box 1
ENSMUSG00000082599	Gm13141	1.502	0.0146451	1	predicted gene 13141
ENSMUSG00000104667	Gm4961	0.536	0.014832	1	predicted pseudogene 4961
ENSMUSG00000026126	Ptpn18	0.728	0.0148584	1	protein tyrosine phosphatase, non-receptor type 18
ENSMUSG00000060882	Kcnd2	-3.827	0.0149306	1	potassium voltage-gated channel, Shal-related family, member 2
ENSMUSG00000008035	Mid1ip1	0.29	0.0150466	1	Mid1 interacting protein 1 (gastrulation specific G12-like (zebrafish))
ENSMUSG00000022783	Spag6l	1.186	0.0151836	1	sperm associated antigen 6-like
ENSMUSG00000053226	Dand5	0.617	0.0153307	1	DAN domain family member 5, BMP antagonist
ENSMUSG00000057123	Gja5	-0.984	0.0153818	1	gap junction protein, alpha 5
ENSMUSG00000022895	Ets2	-0.174	0.0154158	1	E26 avian leukemia oncogene 2, 3' domain
ENSMUSG00000021367	Edn1	-0.681	0.0154759	1	endothelin 1
ENSMUSG00000107066	Gm4482	-1.248	0.0155348	1	predicted gene 4482
ENSMUSG00000084140	Gm14000	-2.731	0.0155459	1	predicted gene 14000
ENSMUSG00000033590	Myo5c	0.277	0.0155473	1	myosin VC
ENSMUSG00000087269	D330023K18Rik	-0.61	0.0155796	1	RIKEN cDNA D330023K18 gene
ENSMUSG00000113947	AC155235.1	-3.651	0.0156282	1
ENSMUSG00000081943	Gm9078	-3.474	0.0156282	1	predicted gene 9078
ENSMUSG00000085483	Gm14198	3.555	0.0156282	1	predicted gene 14198
ENSMUSG00000027636	Sla2	0.756	0.015704	1	Src-like-adaptor 2
ENSMUSG00000027944	Hax1	0.177	0.015746	1	HCLS1 associated X-1
ENSMUSG00000090066	1110002E22Rik	-1.304	0.0158205	1	RIKEN cDNA 1110002E22 gene
ENSMUSG00000084407	Gm14018	-0.486	0.0158583	1	predicted gene 14018
ENSMUSG00000069223	4930451E10Rik	-2.253	0.0160772	1	RIKEN cDNA 4930451E10 gene
ENSMUSG00000006574	Slc4a1	-2.282	0.0160811	1	solute carrier family 4 (anion exchanger), member 1
ENSMUSG00000106197	Gm42717	-1.006	0.0161955	1	predicted gene 42717
ENSMUSG00000083220	Gm12919	0.664	0.0162299	1	predicted gene 12919
ENSMUSG00000107108	Gm9936	2.085	0.0164754	1	predicted gene 9936
ENSMUSG00000060227	Casc4	0.176	0.0164859	1	cancer susceptibility candidate 4
ENSMUSG00000059854	Hydin	0.667	0.0165317	1	HYDIN, axonemal central pair apparatus protein
ENSMUSG00000093559	Gm20705	-3.653	0.0166857	1	predicted gene 20705
ENSMUSG00000107161	Gm43850	-1.086	0.0168641	1	predicted gene 43850
ENSMUSG00000002076	Hsf2bp	0.564	0.0168996	1	heat shock transcription factor 2 binding protein
ENSMUSG00000072898	Gm10434	1.618	0.016912	1	predicted gene 10434
ENSMUSG00000081648	Gm13423	1.618	0.016912	1	predicted gene 13423
ENSMUSG00000098161	Platr11	1.618	0.016912	1	pluripotency associated transcript 11
ENSMUSG00000108319	Gm44552	-2.276	0.0171029	1	predicted gene 44552
ENSMUSG00000055409	Nell1	-0.933	0.0171596	1	NEL-like 1
ENSMUSG00000017724	Etv4	0.229	0.0171715	1	ets variant 4
ENSMUSG00000054626	Xlr	0.596	0.0171743	1	X-linked lymphocyte-regulated
ENSMUSG00000105826	Gm42141	1.128	0.0173129	1	predicted gene, 42141
ENSMUSG00000068745	Mybphl	-0.865	0.0173466	1	myosin binding protein H-like
ENSMUSG00000110619	Gm7850	-2.612	0.0175265	1	predicted gene 7850
ENSMUSG00000082762	Gm12366	-0.923	0.01767	1	predicted gene 12366
ENSMUSG00000065501	Mir335	-1.024	0.0177124	1	microRNA 335
ENSMUSG00000022941	Ripply3	-0.351	0.0177946	1	ripply transcriptional repressor 3
ENSMUSG00000067724	Gbx1	-0.608	0.0178491	1	gastrulation brain homeobox 1
ENSMUSG00000026628	Atf3	0.319	0.0180946	1	activating transcription factor 3
ENSMUSG00000090137	Uba52	-0.37	0.0181733	1	ubiquitin A-52 residue ribosomal protein fusion product 1
ENSMUSG00000031312	Itgb1bp2	-0.647	0.0183392	1	integrin beta 1 binding protein 2
ENSMUSG00000092312	Zfp419	3.558	0.018485	1	zinc finger protein 419
ENSMUSG00000103928	Gm37893	-0.551	0.0186516	1	predicted gene, 37893
ENSMUSG00000062380	Tubb3	-0.258	0.0186864	1	tubulin, beta 3 class III
ENSMUSG00000031245	Hmgn5	0.228	0.0188685	1	high-mobility group nucleosome binding domain 5
ENSMUSG00000035699	Slc51a	-0.718	0.0189072	1	solute carrier family 51, alpha subunit
ENSMUSG00000105368	Gm43759	-0.931	0.0190885	1	predicted gene 43759
ENSMUSG00000051098	Mblac2	-0.387	0.019103	1	metallo-beta-lactamase domain containing 2
ENSMUSG00000033579	Fa2h	1.199	0.0191139	1	fatty acid 2-hydroxylase
ENSMUSG00000108255	Gm16499	-1.48	0.0191728	1	predicted gene 16499
ENSMUSG00000068794	Col28a1	1.405	0.0191728	1	collagen, type XXVIII, alpha 1
ENSMUSG00000105059	Gm42498	-0.893	0.0192158	1	predicted gene 42498
ENSMUSG00000034115	Scn11a	-1.919	0.0192216	1	sodium channel, voltage-gated, type XI, alpha
ENSMUSG00000027777	Schip1	-0.756	0.019233	1	schwannomin interacting protein 1
ENSMUSG00000031139	Mcf2	0.512	0.0193247	1	mcf.2 transforming sequence
ENSMUSG00000085980	Gm12408	-1.66	0.0193985	1	predicted gene 12408
ENSMUSG00000104861	3110039M20Rik	-3.653	0.019539	1	RIKEN cDNA 3110039M20 gene
ENSMUSG00000085573	Gm15418	-1.189	0.0195451	1	predicted gene 15418
ENSMUSG00000029337	Fgf5	0.84	0.0196999	1	fibroblast growth factor 5
ENSMUSG00000084744	Gm25291	-1.275	0.0200807	1	predicted gene, 25291
ENSMUSG00000033538	Casp4	-1.275	0.0200807	1	caspase 4, apoptosis-related cysteine peptidase
ENSMUSG00000030523	Trpm1	0.727	0.0200834	1	transient receptor potential cation channel, subfamily M, member 1
ENSMUSG00000032489	Kif9	0.567	0.0200994	1	kinesin family member 9
ENSMUSG00000028859	Csf3r	-0.718	0.0201994	1	colony stimulating factor 3 receptor (granulocyte)
ENSMUSG00000047216	Cdh19	-1.965	0.0202716	1	cadherin 19, type 2
ENSMUSG00000031960	Aars	0.165	0.0204034	1	alanyl-tRNA synthetase
ENSMUSG00000037509	Arhgef4	-0.386	0.0204571	1	Rho guanine nucleotide exchange factor (GEF) 4
ENSMUSG00000028927	Padi2	-0.715	0.0205844	1	peptidyl arginine deiminase, type II
ENSMUSG00000027611	Procr	-0.569	0.0205852	1	protein C receptor, endothelial
ENSMUSG00000036111	Lmo1	0.344	0.0205966	1	LIM domain only 1
ENSMUSG00000114566	AC123619.2	-1.838	0.0207375	1
ENSMUSG00000097336	Fendrr	-0.388	0.0207547	1	Foxf1 adjacent non-coding developmental regulatory RNA
ENSMUSG00000001333	Sync	0.731	0.0208188	1	syncoilin
ENSMUSG00000027962	Vcam1	-0.485	0.020828	1	vascular cell adhesion molecule 1
ENSMUSG00000025491	Ifitm1	0.232	0.0208596	1	interferon induced transmembrane protein 1
ENSMUSG00000050623	Catsperz	0.923	0.0209415	1	cation channel sperm associated auxiliary subunit zeta
ENSMUSG00000053062	Jam2	-0.383	0.0209746	1	junction adhesion molecule 2
ENSMUSG00000016763	Scube1	-0.469	0.0210157	1	signal peptide, CUB domain, EGF-like 1
ENSMUSG00000058056	Palld	-0.26	0.021035	1	palladin, cytoskeletal associated protein
ENSMUSG00000097417	Gm26669	-0.741	0.0211193	1	predicted gene, 26669
ENSMUSG00000029322	Plac8	0.321	0.0212788	1	placenta-specific 8
ENSMUSG00000044681	Cnpy1	-0.723	0.0212805	1	canopy FGF signaling regulator 1
ENSMUSG00000021200	Asb2	-0.461	0.0212888	1	ankyrin repeat and SOCS box-containing 2
ENSMUSG00000001482	Def8	-0.174	0.0212974	1	differentially expressed in FDCP 8
ENSMUSG00000036446	Lum	-0.83	0.0215459	1	lumican
ENSMUSG00000020191	4930415F15Rik	-1.735	0.0215473	1	RIKEN cDNA 4930415F15 gene
ENSMUSG00000026080	Chst10	-0.302	0.0217622	1	carbohydrate sulfotransferase 10
ENSMUSG00000020836	Coro6	-0.722	0.0218086	1	coronin 6
ENSMUSG00000070605	Zfp992	0.269	0.0218389	1	zinc finger protein 992
ENSMUSG00000054412	Gm4793	-2.305	0.0220371	1	predicted gene 4793
ENSMUSG00000039684	Gm5422	0.49	0.0221464	1	predicted pseudogene 5422
ENSMUSG00000036196	Slc26a8	-1.04	0.0221672	1	solute carrier family 26, member 8
ENSMUSG00000020475	Pgam2	-0.513	0.0221856	1	phosphoglycerate mutase 2
ENSMUSG00000031972	Acta1	-0.469	0.0222013	1	actin, alpha 1, skeletal muscle
ENSMUSG00000099472	Gm29539	-0.778	0.0222506	1	predicted gene 29539
ENSMUSG00000033006	Sox10	-1.113	0.0223385	1	SRY (sex determining region Y)-box 10
ENSMUSG00000077569	Gm24608	-2	0.0224691	1	predicted gene, 24608
ENSMUSG00000103331	Gm37995	2.283	0.0224691	1	predicted gene, 37995
ENSMUSG00000051490	Foxd4	0.563	0.0225018	1	forkhead box D4
ENSMUSG00000026147	Col9a1	-0.216	0.022585	1	collagen, type IX, alpha 1
ENSMUSG00000061171	Slc38a11	-2	0.0225868	1	solute carrier family 38, member 11
ENSMUSG00000086560	Gm13372	-1.113	0.0226576	1	predicted gene 13372
ENSMUSG00000083152	Apc-ps1	-0.857	0.0226717	1	adenomatosis polyposis coli, pseudogene 1
ENSMUSG00000024664	Fads3	-0.324	0.0227215	1	fatty acid desaturase 3
ENSMUSG00000015854	Cd5l	1.502	0.022754	1	CD5 antigen-like
ENSMUSG00000086296	D030055H07Rik	-0.972	0.0227632	1	RIKEN cDNA D030055H07 gene
ENSMUSG00000114282	AC170188.1	-2.919	0.0227922	1
ENSMUSG00000021792	Fam213a	0.2	0.0227951	1	family with sequence similarity 213, member A
ENSMUSG00000024411	Aqp4	-0.379	0.0228409	1	aquaporin 4
ENSMUSG00000050989	Selenon	-0.177	0.0229007	1	selenoprotein N
ENSMUSG00000112117	RMST_1	-0.979	0.0231973	1	Rhabdomyosarcoma 2 associated transcript conserved region 1
ENSMUSG00000109604	Gm45346	2.272	0.0232096	1	predicted gene 45346
ENSMUSG00000043020	Wdr63	1.045	0.0232351	1	WD repeat domain 63
ENSMUSG00000031539	Ap3m2	-0.341	0.023249	1	adaptor-related protein complex 3, mu 2 subunit
ENSMUSG00000108125	Gm17812	-1.999	0.0232514	1	predicted gene, 17812
ENSMUSG00000108314	Prkcz2	-0.528	0.0232885	1	protein kinase C, zeta 2
ENSMUSG00000056220	Pla2g4a	-0.415	0.0233454	1	phospholipase A2, group IVA (cytosolic, calcium-dependent)
ENSMUSG00000102148	Gm38059	-1.841	0.0234454	1	predicted gene, 38059
ENSMUSG00000071398	2410004P03Rik	0.677	0.0234953	1	RIKEN cDNA 2410004P03 gene
ENSMUSG00000051596	Otop1	1.293	0.0235067	1	otopetrin 1
ENSMUSG00000002910	Arrdc2	-0.479	0.0235129	1	arrestin domain containing 2
ENSMUSG00000058625	Gm17383	0.613	0.0235767	1	predicted gene, 17383
ENSMUSG00000046844	Vat1l	0.266	0.0236174	1	vesicle amine transport protein 1 like
ENSMUSG00000021573	Tppp	-0.652	0.023623	1	tubulin polymerization promoting protein
ENSMUSG00000027071	P2rx3	0.572	0.0236269	1	purinergic receptor P2X, ligand-gated ion channel, 3
ENSMUSG00000074547	Rps8-ps4	1.253	0.0239061	1	ribosomal protein S8, pseudogene 4
ENSMUSG00000015957	Wnt11	-0.375	0.0239217	1	wingless-type MMTV integration site family, member 11
ENSMUSG00000096296	Snord88c	-0.818	0.023986	1	small nucleolar RNA, C/D box 88C
ENSMUSG00000002100	Mybpc3	-0.341	0.0240611	1	myosin binding protein C, cardiac
ENSMUSG00000057440	Mpp7	0.208	0.0241532	1	membrane protein, palmitoylated 7 (MAGUK p55 subfamily member 7)
ENSMUSG00000042406	Atf4	0.19	0.0241562	1	activating transcription factor 4
ENSMUSG00000019235	Rps6kl1	0.371	0.0241836	1	ribosomal protein S6 kinase-like 1
ENSMUSG00000047013	Fbxo41	-0.454	0.0242116	1	F-box protein 41
ENSMUSG00000038567	Cyp24a1	-1.464	0.0242272	1	cytochrome P450, family 24, subfamily a, polypeptide 1
ENSMUSG00000001323	Srr	-0.374	0.0243245	1	serine racemase
ENSMUSG00000020282	Rhbdf1	-0.297	0.0244742	1	rhomboid 5 homolog 1
ENSMUSG00000065822	Snord15a	-1.48	0.0245536	1	small nucleolar RNA, C/D box 15A
ENSMUSG00000038156	Spon1	-0.348	0.0246765	1	spondin 1, (f-spondin) extracellular matrix protein
ENSMUSG00000104271	Gm37891	-1.27	0.0247417	1	predicted gene, 37891
ENSMUSG00000002107	Celf2	-0.281	0.0247766	1	CUGBP, Elav-like family member 2
ENSMUSG00000003617	Cp	-1.177	0.0249846	1	ceruloplasmin
ENSMUSG00000031654	Cbln1	0.348	0.0249906	1	cerebellin 1 precursor protein
ENSMUSG00000034151	Zbbx	2.652	0.0250157	1	zinc finger, B-box domain containing
ENSMUSG00000052387	Trpm3	-0.883	0.0250318	1	transient receptor potential cation channel, subfamily M, member 3
ENSMUSG00000022044	Stmn4	-1.454	0.0250342	1	stathmin-like 4
ENSMUSG00000026814	Eng	-0.277	0.0250672	1	endoglin
ENSMUSG00000022035	Ccdc25	0.175	0.0250993	1	coiled-coil domain containing 25
ENSMUSG00000039579	Grin3a	-0.619	0.0251672	1	glutamate receptor ionotropic, NMDA3A
ENSMUSG00000004651	Tyr	3.56	0.0251833	1	tyrosinase
ENSMUSG00000095562	Gm21887	-2.613	0.0252473	1	predicted gene, 21887
ENSMUSG00000029155	Spata18	1.611	0.0252685	1	spermatogenesis associated 18
ENSMUSG00000041809	Efhc1	0.558	0.0253057	1	EF-hand domain (C-terminal) containing 1
ENSMUSG00000022018	Rgcc	-0.938	0.0254897	1	regulator of cell cycle
ENSMUSG00000037738	Nek5	1.002	0.0259291	1	NIMA (never in mitosis gene a)-related expressed kinase 5
ENSMUSG00000072844	G530011O06Rik	-0.813	0.025933	1	RIKEN cDNA G530011O06 gene
ENSMUSG00000091243	Vgll3	-0.502	0.0261545	1	vestigial like family member 3
ENSMUSG00000087026	A230103J11Rik	-1.017	0.026188	1	RIKEN cDNA A230103J11 gene
ENSMUSG00000100405	Gm28911	0.891	0.026551	1	predicted gene 28911
ENSMUSG00000082456	Gm11598	1.528	0.0266189	1	predicted gene 11598
ENSMUSG00000112977	AC107681.1	-0.943	0.0266914	1
ENSMUSG00000035984	Nme5	0.577	0.026762	1	NME/NM23 family member 5
ENSMUSG00000023267	Gabrr2	-2.255	0.0267681	1	gamma-aminobutyric acid (GABA) C receptor, subunit rho 2
ENSMUSG00000034165	Ccnd3	-0.141	0.0269433	1	cyclin D3
ENSMUSG00000009378	Slc16a12	-0.72	0.0270063	1	solute carrier family 16 (monocarboxylic acid transporters), member 12
ENSMUSG00000022971	Ifnar2	-0.325	0.0270074	1	interferon (alpha and beta) receptor 2
ENSMUSG00000059554	Ccdc28a	0.298	0.0270187	1	coiled-coil domain containing 28A
ENSMUSG00000097467	Gm26737	0.475	0.0270742	1	predicted gene, 26737
ENSMUSG00000022580	Rhpn1	-0.341	0.0271455	1	rhophilin, Rho GTPase binding protein 1
ENSMUSG00000027122	Arl14ep	0.183	0.0273072	1	ADP-ribosylation factor-like 14 effector protein
ENSMUSG00000109416	Gm44863	-1.23	0.0275965	1	predicted gene 44863
ENSMUSG00000040016	Ptger3	0.681	0.0277825	1	prostaglandin E receptor 3 (subtype EP3)
ENSMUSG00000060143	Gm10076	0.258	0.0278246	1	predicted gene 10076
ENSMUSG00000022754	Tmem45a	-0.416	0.0278247	1	transmembrane protein 45a
ENSMUSG00000038576	Susd4	-0.282	0.0278253	1	sushi domain containing 4
ENSMUSG00000078817	Nlrp12	-0.899	0.0278535	1	NLR family, pyrin domain containing 12
ENSMUSG00000112758	AC159502.1	-1.223	0.0278827	1
ENSMUSG00000070498	Tmem132b	0.673	0.0281119	1	transmembrane protein 132B
ENSMUSG00000113491	AC166827.1	-0.519	0.0281483	1
ENSMUSG00000048377	Foxi2	-0.66	0.0282801	1	forkhead box I2
ENSMUSG00000023106	Denr	0.148	0.0283611	1	density-regulated protein
ENSMUSG00000097857	Gm26603	-0.937	0.0283816	1	predicted gene, 26603
ENSMUSG00000003355	Fkbp11	0.249	0.0283833	1	FK506 binding protein 11
ENSMUSG00000003934	Efnb3	-0.223	0.0283908	1	ephrin B3
ENSMUSG00000018906	P4ha2	-0.253	0.0283913	1	procollagen-proline, 2-oxoglutarate 4-dioxygenase (proline 4-hydroxylase), alpha II polypeptide
ENSMUSG00000021838	Samd4	-0.216	0.0284112	1	sterile alpha motif domain containing 4
ENSMUSG00000028753	Vwa5b1	0.8	0.0284345	1	von Willebrand factor A domain containing 5B1
ENSMUSG00000066538	Gm6254	0.534	0.0285999	1	predicted gene 6254
ENSMUSG00000097481	D330020A13Rik	1.16	0.0288779	1	RIKEN cDNA D330020A13 gene
ENSMUSG00000027411	Vps16	-0.161	0.0290782	1	VSP16 CORVET/HOPS core subunit
ENSMUSG00000033255	Gm5134	-1.281	0.0291816	1	predicted gene 5134
ENSMUSG00000060371	Caln1	0.456	0.0292474	1	calneuron 1
ENSMUSG00000050751	Pgbd5	-0.34	0.0293549	1	piggyBac transposable element derived 5
ENSMUSG00000018698	Lhx1	0.249	0.0295776	1	LIM homeobox protein 1
ENSMUSG00000108494	Gm45203	-0.806	0.0298509	1	predicted gene 45203
ENSMUSG00000031506	Ptpn7	0.551	0.0298939	1	protein tyrosine phosphatase, non-receptor type 7
ENSMUSG00000096001	2610528A11Rik	-0.612	0.0298954	1	RIKEN cDNA 2610528A11 gene
ENSMUSG00000061684	Rpl21-ps8	-0.575	0.0300193	1	ribosomal protein L21, pseudogene 8
ENSMUSG00000029633	Gm5578	-0.902	0.0300728	1	predicted pseudogene 5578
ENSMUSG00000039891	Txlnb	-0.459	0.0301071	1	taxilin beta
ENSMUSG00000078651	Aoc2	-0.323	0.0303455	1	amine oxidase, copper containing 2 (retina-specific)
ENSMUSG00000106891	Gm43460	-0.699	0.030401	1	predicted gene 43460
ENSMUSG00000022805	Maats1	0.708	0.0304309	1	MYCBP-associated, testis expressed 1
ENSMUSG00000082063	Gm12993	-0.817	0.0304756	1	predicted gene 12993
ENSMUSG00000039552	Rsph4a	0.867	0.0304837	1	radial spoke head 4 homolog A (Chlamydomonas)
ENSMUSG00000029661	Col1a2	-0.34	0.0304999	1	collagen, type I, alpha 2
ENSMUSG00000114780	CT009733.2	0.634	0.0305803	1
ENSMUSG00000072618	Gm10384	-2.088	0.0306573	1	predicted gene 10384
ENSMUSG00000039556	Ppp1r3f	-0.625	0.0308178	1	protein phosphatase 1, regulatory (inhibitor) subunit 3F
ENSMUSG00000030546	Plin1	1.563	0.0308982	1	perilipin 1
ENSMUSG00000016356	Col20a1	-1.347	0.0309505	1	collagen, type XX, alpha 1
ENSMUSG00000028339	Col15a1	-0.678	0.0309759	1	collagen, type XV, alpha 1
ENSMUSG00000000739	Sult5a1	-0.417	0.0310582	1	sulfotransferase family 5A, member 1
ENSMUSG00000041313	Slc7a1	0.332	0.0310841	1	solute carrier family 7 (cationic amino acid transporter, y+ system), member 1
ENSMUSG00000103731	Gm17530	0.461	0.0310993	1	predicted gene, 17530
ENSMUSG00000026644	Acbd7	0.922	0.0311562	1	acyl-Coenzyme A binding domain containing 7
ENSMUSG00000108267	Gm44190	-0.951	0.0311845	1	predicted gene, 44190
ENSMUSG00000027371	Fahd2a	-0.307	0.0312047	1	fumarylacetoacetate hydrolase domain containing 2A
ENSMUSG00000028635	Edn2	-3.474	0.0312546	1	endothelin 2
ENSMUSG00000019815	Zc2hc1b	-3.474	0.0312546	1	zinc finger, C2HC-type containing 1B
ENSMUSG00000064558	Gm24620	-3.474	0.0312546	1	predicted gene, 24620
ENSMUSG00000081695	Rpsa-ps5	-3.273	0.0312546	1	ribosomal protein SA, pseudogene 5
ENSMUSG00000010342	Tex14	0.716	0.0313507	1	testis expressed gene 14
ENSMUSG00000036356	Csgalnact1	-0.421	0.0313868	1	chondroitin sulfate N-acetylgalactosaminyltransferase 1
ENSMUSG00000109145	Gm20744	-3.274	0.0315094	1	predicted gene, 20744
ENSMUSG00000110218	Gm20219	-1.069	0.0315748	1	predicted gene, 20219
ENSMUSG00000024176	Sox8	-0.485	0.0316809	1	SRY (sex determining region Y)-box 8
ENSMUSG00000073408	Dpcr1	0.433	0.0318781	1	diffuse panbronchiolitis critical region 1 (human)
ENSMUSG00000097300	Gm26835	-3.624	0.0319819	1	predicted gene, 26835
ENSMUSG00000104684	5430427N15Rik	-1.273	0.0320268	1	RIKEN cDNA 5430427N15 gene
ENSMUSG00000082826	Mif-ps3	0.78	0.0320709	1	macrophage migration inhibitory factor, pseudogene 3
ENSMUSG00000022428	Cby1	0.203	0.032266	1	chibby family member 1, beta catenin antagonist
ENSMUSG00000109302	Gm44967	-1.748	0.0323159	1	predicted gene 44967
ENSMUSG00000041324	Inhba	0.972	0.0323524	1	inhibin beta-A
ENSMUSG00000089679	Gm16299	0.892	0.0324466	1	predicted gene 16299
ENSMUSG00000025898	Cwf19l2	0.158	0.0325903	1	CWF19-like 2, cell cycle control (S. pombe)
ENSMUSG00000038843	Gcnt1	0.199	0.0326068	1	glucosaminyl (N-acetyl) transferase 1, core 2
ENSMUSG00000109570	Gm44624	-1.245	0.0327659	1	predicted gene 44624
ENSMUSG00000102912	Gm20731	-0.966	0.0328814	1	predicted gene, 20731
ENSMUSG00000079652	Fam71f2	0.873	0.0328814	1	family with sequence similarity 71, member F2
ENSMUSG00000046618	Olfml2a	0.284	0.0329341	1	olfactomedin-like 2A
ENSMUSG00000020901	Pik3r5	-0.447	0.0329417	1	phosphoinositide-3-kinase regulatory subunit 5
ENSMUSG00000106822	Gm43533	-3.474	0.0331437	1	predicted gene 43533
ENSMUSG00000042286	Stab1	-0.426	0.0332025	1	stabilin 1
ENSMUSG00000029782	Tmem209	0.149	0.0332808	1	transmembrane protein 209
ENSMUSG00000106838	1810017P11Rik	-0.787	0.0332928	1	RIKEN cDNA 1810017P11 gene
ENSMUSG00000110390	Gm45869	-1.62	0.033305	1	predicted gene 45869
ENSMUSG00000108037	Gm44597	-0.982	0.0333564	1	predicted gene 44597
ENSMUSG00000021738	Atxn7	-0.217	0.0335754	1	ataxin 7
ENSMUSG00000047793	Sned1	-0.492	0.033629	1	sushi, nidogen and EGF-like domains 1
ENSMUSG00000073609	D2hgdh	0.197	0.0336867	1	D-2-hydroxyglutarate dehydrogenase
ENSMUSG00000025154	Arhgap19	0.158	0.0336971	1	Rho GTPase activating protein 19
ENSMUSG00000110127	6430710M23Rik	-2.126	0.0337253	1	RIKEN cDNA 6430710M23 gene
ENSMUSG00000052848	C130026L21Rik	-0.623	0.0337273	1	RIKEN cDNA C130026L21 gene
ENSMUSG00000086496	Gm14204	0.752	0.0337629	1	predicted gene 14204
ENSMUSG00000044749	Abca6	-0.903	0.0338717	1	ATP-binding cassette, sub-family A (ABC1), member 6
ENSMUSG00000107505	Gm18009	-0.702	0.0338732	1	predicted gene, 18009
ENSMUSG00000020193	Zpbp	-0.673	0.0339015	1	zona pellucida binding protein
ENSMUSG00000057074	Ces1g	-0.95	0.0339241	1	carboxylesterase 1G
ENSMUSG00000022306	Zfpm2	-0.335	0.0340222	1	zinc finger protein, multitype 2
ENSMUSG00000089957	A830011K09Rik	-1.321	0.0341492	1	RIKEN cDNA A830011K09 gene
ENSMUSG00000108957	Gm45235	-0.363	0.0342038	1	predicted gene 45235
ENSMUSG00000060913	Trim55	-0.53	0.0343646	1	tripartite motif-containing 55
ENSMUSG00000031994	Adamts8	0.542	0.034629	1	a disintegrin-like and metallopeptidase (reprolysin type) with thrombospondin type 1 motif, 8
ENSMUSG00000078813	Leng1	-0.278	0.0346414	1	leukocyte receptor cluster (LRC) member 1
ENSMUSG00000024619	Cdx1	0.524	0.0346774	1	caudal type homeobox 1
ENSMUSG00000067780	Pi15	-1.514	0.0347096	1	peptidase inhibitor 15
ENSMUSG00000031595	Pdgfrl	0.42	0.0347152	1	platelet-derived growth factor receptor-like
ENSMUSG00000099384	1700110C19Rik	-0.863	0.0351011	1	RIKEN cDNA 1700110C19 gene
ENSMUSG00000112462	AC139638.1	1.075	0.0351111	1
ENSMUSG00000107763	Gm43962	-1.633	0.0351693	1	predicted gene, 43962
ENSMUSG00000042433	Pih1h3b	1.612	0.0351693	1	PIH1 domain containing 3B
ENSMUSG00000067149	Jchain	1.957	0.0351693	1	immunoglobulin joining chain
ENSMUSG00000099196	Mir1258	-2.165	0.0351878	1	microRNA 1258
ENSMUSG00000063268	Parp10	0.579	0.035394	1	poly (ADP-ribose) polymerase family, member 10
ENSMUSG00000043943	Naalad2	-0.414	0.0355939	1	N-acetylated alpha-linked acidic dipeptidase 2
ENSMUSG00000089994	Gm16239	-0.935	0.0355999	1	predicted gene 16239
ENSMUSG00000054556	Gm4876	1.107	0.035723	1	predicted gene 4876
ENSMUSG00000099609	Gm29008	1.248	0.035723	1	predicted gene 29008
ENSMUSG00000089670	Gm16581	0.95	0.035738	1	predicted gene 16581
ENSMUSG00000097056	Gm4262	-0.847	0.0358054	1	predicted gene 4262
ENSMUSG00000060314	Zfp941	0.339	0.0358189	1	zinc finger protein 941
ENSMUSG00000087142	Gm12454	-0.999	0.0358433	1	predicted gene 12454
ENSMUSG00000102297	5730585A16Rik	-0.448	0.0358566	1	RIKEN cDNA 5730585A16 gene
ENSMUSG00000098506	Phf20-ps	-1.275	0.0358925	1	PHD finger protein 20, pseudogene
ENSMUSG00000025927	Tfap2b	-0.891	0.0361071	1	transcription factor AP-2 beta
ENSMUSG00000046159	Chrm3	-1.633	0.0362009	1	cholinergic receptor, muscarinic 3, cardiac
ENSMUSG00000106022	Gm42929	-0.49	0.0362342	1	predicted gene 42929
ENSMUSG00000086968	4933431E20Rik	-0.357	0.0362868	1	RIKEN cDNA 4933431E20 gene
ENSMUSG00000084881	Gm15585	-0.963	0.0363287	1	predicted gene 15585
ENSMUSG00000096775	Gm5796	0.617	0.0364056	1	predicted gene 5796
ENSMUSG00000057147	Dph6	0.162	0.036406	1	diphthamine biosynthesis 6
ENSMUSG00000098019	Gm2546	-0.876	0.0365306	1	predicted gene 2546
ENSMUSG00000048001	Hes5	-0.493	0.0366932	1	hairy and enhancer of split 5 (Drosophila)
ENSMUSG00000026335	Pam	-0.2	0.0367391	1	peptidylglycine alpha-amidating monooxygenase
ENSMUSG00000065873	n-R5s183	1.567	0.0367676	1	nuclear encoded rRNA 5S 183
ENSMUSG00000109598	Gm36356	0.606	0.0367891	1	predicted gene, 36356
ENSMUSG00000063754	Gm10136	-0.517	0.0367898	1	predicted pseudogene 10136
ENSMUSG00000018012	Rac3	-0.251	0.0368023	1	RAS-related C3 botulinum substrate 3
ENSMUSG00000036769	Wdr44	0.267	0.0368545	1	WD repeat domain 44
ENSMUSG00000020427	Igfbp3	-0.299	0.0369126	1	insulin-like growth factor binding protein 3
ENSMUSG00000048065	Cyb5r2	0.61	0.0369858	1	cytochrome b5 reductase 2
ENSMUSG00000020305	Asb3	0.19	0.0369985	1	ankyrin repeat and SOCS box-containing 3
ENSMUSG00000051107	Gm15440	-1.181	0.0370762	1	predicted gene 15440
ENSMUSG00000087333	Gm13652	-0.547	0.0372336	1	predicted gene 13652
ENSMUSG00000056972	Magel2	-0.336	0.0373006	1	melanoma antigen, family L, 2
ENSMUSG00000101236	Gm6750	0.606	0.0373268	1	predicted gene 6750
ENSMUSG00000068302	Noto	0.422	0.037336	1	notochord homeobox
ENSMUSG00000086264	Gm15850	1.418	0.0373637	1	predicted gene 15850
ENSMUSG00000031165	Was	0.442	0.0374498	1	Wiskott-Aldrich syndrome
ENSMUSG00000000247	Lhx2	-0.487	0.037509	1	LIM homeobox protein 2
ENSMUSG00000000435	Myf5	-1.024	0.0375175	1	myogenic factor 5
ENSMUSG00000084178	Gm11759	-3.288	0.0375333	1	predicted gene 11759
ENSMUSG00000100857	1700041M19Rik	-3.288	0.0375333	1	RIKEN cDNA 1700041M19 gene
ENSMUSG00000022241	Tars	0.133	0.0375635	1	threonyl-tRNA synthetase
ENSMUSG00000021298	Gpr132	3.587	0.0376538	1	G protein-coupled receptor 132
ENSMUSG00000018973	Hoxb1	0.235	0.0377086	1	homeobox B1
ENSMUSG00000028838	Extl1	0.372	0.0378299	1	exostoses (multiple)-like 1
ENSMUSG00000007097	Atp1a2	0.417	0.03789	1	ATPase, Na+/K+ transporting, alpha 2 polypeptide
ENSMUSG00000035459	Stab2	-1.296	0.0379345	1	stabilin 2
ENSMUSG00000025630	Hprt	0.216	0.0381007	1	hypoxanthine guanine phosphoribosyl transferase
ENSMUSG00000060962	Dmkn	0.794	0.0382428	1	dermokine
ENSMUSG00000097158	Gm26516	-0.589	0.0382488	1	predicted gene, 26516
ENSMUSG00000051879	Krt71	3.329	0.0383314	1	keratin 71
ENSMUSG00000032698	Lmo2	0.19	0.0384454	1	LIM domain only 2
ENSMUSG00000040759	Cmtm5	-1.055	0.0384686	1	CKLF-like MARVEL transmembrane domain containing 5
ENSMUSG00000085181	Gm12709	-1.882	0.0385852	1	predicted gene 12709
ENSMUSG00000109366	Gm44698	-1.882	0.0385852	1	predicted gene 44698
ENSMUSG00000038840	Birc7	-1.882	0.0385852	1	baculoviral IAP repeat-containing 7 (livin)
ENSMUSG00000092278	Gm8752	-1.881	0.0385852	1	predicted pseudogene 8752
ENSMUSG00000082503	Gm12229	-1.881	0.0385852	1	predicted gene 12229
ENSMUSG00000040329	Il7	-1.881	0.0385852	1	interleukin 7
ENSMUSG00000090214	Gm15657	-1.881	0.0385852	1	predicted gene 15657
ENSMUSG00000047641	Krt87	-1.881	0.0385852	1	keratin 87
ENSMUSG00000005202	Shbg	1.683	0.0385852	1	sex hormone binding globulin
ENSMUSG00000113623	AC122357.2	2.139	0.0385852	1
ENSMUSG00000050122	Vwa3b	2.139	0.0385852	1	von Willebrand factor A domain containing 3B
ENSMUSG00000017737	Mmp9	0.398	0.038646	1	matrix metallopeptidase 9
ENSMUSG00000082196	Gm14231	-1.276	0.0386562	1	predicted gene 14231
ENSMUSG00000087525	Gm13062	-3.455	0.0390027	1	predicted gene 13062
ENSMUSG00000028314	Toporsl	-2.326	0.0390707	1	topoisomerase I binding, arginine/serine-rich like
ENSMUSG00000080451	Gm24193	-2.326	0.0390707	1	predicted gene, 24193
ENSMUSG00000113125	AC140477.2	-2.326	0.0390707	1
ENSMUSG00000105717	Gm43465	-2.326	0.0390707	1	predicted gene 43465
ENSMUSG00000096966	Gm18336	-2.326	0.0390707	1	predicted gene, 18336
ENSMUSG00000035491	Fthl17a	-2.326	0.0390707	1	ferritin, heavy polypeptide-like 17, member A
ENSMUSG00000098055	Gm26947	-2.326	0.0390707	1	predicted gene, 26947
ENSMUSG00000056031	9330154J02Rik	-1.118	0.039125	1	RIKEN cDNA 9330154J02 gene
ENSMUSG00000050022	Amz1	0.505	0.0391334	1	archaelysin family metallopeptidase 1
ENSMUSG00000031239	Itm2a	-0.221	0.0391497	1	integral membrane protein 2A
ENSMUSG00000028581	Laptm5	-0.474	0.0391986	1	lysosomal-associated protein transmembrane 5
ENSMUSG00000055373	Fut9	-0.339	0.0392167	1	fucosyltransferase 9
ENSMUSG00000080115	Eef1akmt3	-0.906	0.0392241	1	EEF1A lysine methyltransferase 3
ENSMUSG00000034308	Sdr42e1	0.419	0.039248	1	short chain dehydrogenase/reductase family 42E, member 1
ENSMUSG00000030551	Nr2f2	-0.396	0.0392769	1	nuclear receptor subfamily 2, group F, member 2
ENSMUSG00000037370	Enpp1	-0.432	0.0394557	1	ectonucleotide pyrophosphatase/phosphodiesterase 1
ENSMUSG00000094041	Gm28019	-3.457	0.0394931	1	predicted gene, 28019
ENSMUSG00000031967	Afg3l1	0.143	0.0396084	1	AFG3-like AAA ATPase 1
ENSMUSG00000031870	Pgr	0.304	0.0396487	1	progesterone receptor
ENSMUSG00000026156	B3gat2	-0.558	0.0397705	1	beta-1,3-glucuronyltransferase 2 (glucuronosyltransferase S)
ENSMUSG00000097317	Gm17281	-0.814	0.0400039	1	predicted gene, 17281
ENSMUSG00000032648	Pygm	-0.488	0.040021	1	muscle glycogen phosphorylase
ENSMUSG00000035775	Krt20	-0.929	0.0400615	1	keratin 20
ENSMUSG00000087595	1810012K08Rik	-0.659	0.0402534	1	RIKEN cDNA 1810012K08 gene
ENSMUSG00000024033	Rsph1	0.43	0.0402593	1	radial spoke head 1 homolog (Chlamydomonas)
ENSMUSG00000024935	Slc1a1	0.832	0.0402758	1	solute carrier family 1 (neuronal/epithelial high affinity glutamate transporter, system Xag), member 1
ENSMUSG00000084946	Dlx1as	-0.637	0.0403823	1	distal-less homeobox 1, antisense
ENSMUSG00000038319	Kcnh2	-0.249	0.0404088	1	potassium voltage-gated channel, subfamily H (eag-related), member 2
ENSMUSG00000048528	Nkx1-2	0.326	0.0404165	1	NK1 transcription factor related, locus 2 (Drosophila)
ENSMUSG00000108841	Frmpd2	0.419	0.0404526	1	FERM and PDZ domain containing 2
ENSMUSG00000109305	1810010D01Rik	-2.325	0.0404844	1	RIKEN cDNA 1810010D01 gene
ENSMUSG00000052551	Adarb2	-0.809	0.0404862	1	adenosine deaminase, RNA-specific, B2
ENSMUSG00000076439	Mog	-1.136	0.0404903	1	myelin oligodendrocyte glycoprotein
ENSMUSG00000032118	Fez1	-0.608	0.0405027	1	fasciculation and elongation protein zeta 1 (zygin I)
ENSMUSG00000057722	Lepr	-0.384	0.0405098	1	leptin receptor
ENSMUSG00000071656	Lrrn4cl	-0.592	0.0405132	1	LRRN4 C-terminal like
ENSMUSG00000025255	Zfhx4	-0.257	0.0405472	1	zinc finger homeodomain 4
ENSMUSG00000090136	Gm10177	0.345	0.0405923	1	predicted gene 10177
ENSMUSG00000071235	Vrtn	0.698	0.040678	1	vertebrae development associated
ENSMUSG00000048581	E130311K13Rik	0.355	0.040702	1	RIKEN cDNA E130311K13 gene
ENSMUSG00000028358	Zfp618	-0.189	0.0407102	1	zinc finger protein 618
ENSMUSG00000035681	Kcnc2	0.418	0.0407364	1	potassium voltage gated channel, Shaw-related subfamily, member 2
ENSMUSG00000110981	AC160966.1	-2.001	0.0408489	1
ENSMUSG00000026418	Tnni1	-0.236	0.040906	1	troponin I, skeletal, slow 1
ENSMUSG00000022758	P2rx6	-1.027	0.0409937	1	purinergic receptor P2X, ligand-gated ion channel, 6
ENSMUSG00000112003	AC159297.3	1.141	0.0409937	1
ENSMUSG00000046634	Pkd1l1	0.377	0.0410531	1	polycystic kidney disease 1 like 1
ENSMUSG00000095159	Tubb4b-ps1	-0.462	0.0411268	1	tubulin, beta 4B class IVB, pseudogene 1
ENSMUSG00000018830	Myh11	-0.806	0.041264	1	myosin, heavy polypeptide 11, smooth muscle
ENSMUSG00000085319	Gm13330	-1.646	0.041409	1	predicted gene 13330
ENSMUSG00000105818	Gm43256	1.432	0.041409	1	predicted gene 43256
ENSMUSG00000092465	Gm20472	1.432	0.041409	1	predicted gene 20472
ENSMUSG00000047935	Gm5607	-0.448	0.0415501	1	predicted gene 5607
ENSMUSG00000021791	Dydc2	-0.655	0.0415672	1	DPY30 domain containing 2
ENSMUSG00000038192	Cer1	0.69	0.0416174	1	cerberus 1, DAN family BMP antagonist
ENSMUSG00000044320	1700001O22Rik	-0.98	0.0416239	1	RIKEN cDNA 1700001O22 gene
ENSMUSG00000087014	Gm16364	-0.896	0.041701	1	predicted gene 16364
ENSMUSG00000026829	Gbgt1	-1.884	0.0417026	1	globoside alpha-1,3-N-acetylgalactosaminyltransferase 1
ENSMUSG00000044117	2900011O08Rik	0.545	0.0417822	1	RIKEN cDNA 2900011O08 gene
ENSMUSG00000035107	Dcbld2	-0.23	0.0418619	1	discoidin, CUB and LCCL domain containing 2
ENSMUSG00000111329	AC122273.1	-0.899	0.0421435	1
ENSMUSG00000026276	2002-09-01	-0.413	0.0421559	1	septin 2
ENSMUSG00000111394	AC160637.1	-0.338	0.0422423	1
ENSMUSG00000022488	Nckap1l	0.447	0.0422424	1	NCK associated protein 1 like
ENSMUSG00000028132	Tmem56	-0.354	0.0422431	1	transmembrane protein 56
ENSMUSG00000041840	Haus1	0.18	0.0424411	1	HAUS augmin-like complex, subunit 1
ENSMUSG00000066197	Gpr139	1.132	0.0425359	1	G protein-coupled receptor 139
ENSMUSG00000097281	Gm26685	-2.322	0.0425432	1	predicted gene, 26685
ENSMUSG00000024049	Myom1	-0.352	0.0425886	1	myomesin 1
ENSMUSG00000090981	Olfr718-ps1	-1.082	0.0426028	1	olfactory receptor 718, pseudogene 1
ENSMUSG00000046323	Dppa3	0.906	0.0427609	1	developmental pluripotency-associated 3
ENSMUSG00000073402	Gm8909	1.002	0.0427696	1	predicted gene 8909
ENSMUSG00000096954	Gdap10	-0.391	0.0427958	1	ganglioside-induced differentiation-associated-protein 10
ENSMUSG00000043099	Hic1	-1.218	0.042804	1	hypermethylated in cancer 1
ENSMUSG00000083700	Gm2986	1.053	0.042804	1	predicted gene 2986
ENSMUSG00000084917	Gm17477	-0.507	0.0428554	1	predicted gene, 17477
ENSMUSG00000090370	Gm21989	1.478	0.0430075	1	predicted gene 21989
ENSMUSG00000108256	Gm43923	1.329	0.0430462	1	predicted gene, 43923
ENSMUSG00000024206	Rfx2	-0.376	0.0431639	1	regulatory factor X, 2 (influences HLA class II expression)
ENSMUSG00000048996	Olfr1366	-1.457	0.0431845	1	olfactory receptor 1366
ENSMUSG00000052917	Senp7	-0.264	0.0433036	1	SUMO1/sentrin specific peptidase 7
ENSMUSG00000087667	Gm13381	-1.347	0.0433104	1	predicted gene 13381
ENSMUSG00000038257	Glra3	2.469	0.043495	1	glycine receptor, alpha 3 subunit
ENSMUSG00000104040	Gm37563	-2.319	0.0436229	1	predicted gene, 37563
ENSMUSG00000081209	Gm14890	-3.276	0.0436266	1	predicted gene 14890
ENSMUSG00000026630	Batf3	-0.431	0.0436729	1	basic leucine zipper transcription factor, ATF-like 3
ENSMUSG00000028351	Brinp1	-0.812	0.0437205	1	bone morphogenic protein/retinoic acid inducible neural specific 1
ENSMUSG00000102833	Gm9694	2.473	0.0437246	1	predicted gene 9694
ENSMUSG00000038663	Fsd2	-0.871	0.0438891	1	fibronectin type III and SPRY domain containing 2
ENSMUSG00000104339	C130089K02Rik	-1.451	0.0440248	1	RIKEN cDNA C130089K02 gene
ENSMUSG00000040586	Ofd1	0.181	0.0441032	1	OFD1, centriole and centriolar satellite protein
ENSMUSG00000109438	Gm45073	-0.822	0.044104	1	predicted gene 45073
ENSMUSG00000103146	Gm37745	1.457	0.0442272	1	predicted gene, 37745
ENSMUSG00000102691	Gm37780	-0.887	0.0444347	1	predicted gene, 37780
ENSMUSG00000043635	Adamts3	-0.311	0.0444788	1	a disintegrin-like and metallopeptidase (reprolysin type) with thrombospondin type 1 motif, 3
ENSMUSG00000087159	Gm15246	-0.509	0.044582	1	predicted gene 15246
ENSMUSG00000059325	Hopx	-0.323	0.044617	1	HOP homeobox
ENSMUSG00000085030	2810455O05Rik	0.401	0.0446438	1	RIKEN cDNA 2810455O05 gene
ENSMUSG00000104708	Gm42503	1.251	0.0448323	1	predicted gene 42503
ENSMUSG00000041476	Smpx	-0.616	0.0448482	1	small muscle protein, X-linked
ENSMUSG00000031425	Plp1	-0.537	0.0450265	1	proteolipid protein (myelin) 1
ENSMUSG00000027452	Acss1	0.414	0.0450348	1	acyl-CoA synthetase short-chain family member 1
ENSMUSG00000069516	Lyz2	-1.622	0.0450628	1	lysozyme 2
ENSMUSG00000106369	Gm43355	2.471	0.0450719	1	predicted gene 43355
ENSMUSG00000107152	Gm43152	2.681	0.0451308	1	predicted gene 43152
ENSMUSG00000108804	Gm30437	-3.285	0.0452234	1	predicted gene, 30437
ENSMUSG00000109561	Ankrd31	-3.285	0.0452234	1	ankyrin repeat domain 31
ENSMUSG00000105981	2810428J06Rik	-0.651	0.0453678	1	RIKEN cDNA 2810428J06 gene
ENSMUSG00000059852	Kcng2	-0.484	0.0454342	1	potassium voltage-gated channel, subfamily G, member 2
ENSMUSG00000047161	Chst9	0.825	0.0455886	1	carbohydrate (N-acetylgalactosamine 4-0) sulfotransferase 9
ENSMUSG00000032456	Nmnat3	0.826	0.0458218	1	nicotinamide nucleotide adenylyltransferase 3
ENSMUSG00000097877	Gm26703	-1.113	0.0460171	1	predicted gene, 26703
ENSMUSG00000027886	1700013F07Rik	2.472	0.0460552	1	RIKEN cDNA 1700013F07 gene
ENSMUSG00000088151	Gm26347	-1.422	0.0462164	1	predicted gene, 26347
ENSMUSG00000025090	Ccdc172	1.717	0.0463445	1	coiled-coil domain containing 172
ENSMUSG00000002396	Ocel1	-0.352	0.0463695	1	occludin/ELL domain containing 1
ENSMUSG00000073430	Gm10505	1.259	0.0463756	1	predicted gene 10505
ENSMUSG00000020950	Foxg1	-0.646	0.0464108	1	forkhead box G1
ENSMUSG00000029777	Gars	0.139	0.0465033	1	glycyl-tRNA synthetase
ENSMUSG00000024063	Lbh	-0.289	0.0465267	1	limb-bud and heart
ENSMUSG00000079644	Gm1110	2.139	0.0465298	1	predicted gene 1110
ENSMUSG00000087131	Gm16152	-2.337	0.046711	1	predicted gene 16152
ENSMUSG00000097170	Gm16982	-0.735	0.0468527	1	predicted gene, 16982
ENSMUSG00000004285	Atp6v1f	0.149	0.0470782	1	ATPase, H+ transporting, lysosomal V1 subunit F
ENSMUSG00000031023	Akip1	0.262	0.0471598	1	A kinase (PRKA) interacting protein 1
ENSMUSG00000083832	Gm13771	-1.642	0.0471748	1	predicted gene 13771
ENSMUSG00000108434	Gm45768	-1.157	0.0471921	1	predicted gene 45768
ENSMUSG00000051456	Hspb3	-0.781	0.0472185	1	heat shock protein 3
ENSMUSG00000079243	Xirp1	-0.294	0.0473211	1	xin actin-binding repeat containing 1
ENSMUSG00000062190	Lancl2	0.15	0.0474052	1	LanC (bacterial lantibiotic synthetase component C)-like 2
ENSMUSG00000062309	Rpp25	0.366	0.0475314	1	ribonuclease P/MRP 25 subunit
ENSMUSG00000022840	Adcy5	-0.311	0.0475601	1	adenylate cyclase 5
ENSMUSG00000065047	Gm24045	-1.885	0.0475982	1	predicted gene, 24045
ENSMUSG00000099825	1810012K16Rik	-1.187	0.0476244	1	RIKEN cDNA 1810012K16 gene
ENSMUSG00000028804	Csmd2	-0.638	0.047675	1	CUB and Sushi multiple domains 2
ENSMUSG00000074656	Eif2s2	0.157	0.0478207	1	eukaryotic translation initiation factor 2, subunit 2 (beta)
ENSMUSG00000031971	Ccsap	0.24	0.0478319	1	centriole, cilia and spindle associated protein
ENSMUSG00000072889	Nfxl1	0.132	0.0478535	1	nuclear transcription factor, X-box binding-like 1
ENSMUSG00000111345	AC142113.2	-0.816	0.0479587	1
ENSMUSG00000086533	Mypopos	-0.543	0.0480536	1	Myb-related transcription factor, partner of profilin, opposite strand
ENSMUSG00000056999	Ide	-0.254	0.0480745	1	insulin degrading enzyme
ENSMUSG00000109879	Gm10997	-2.346	0.0480934	1	predicted gene 10997
ENSMUSG00000069874	Irgm2	0.343	0.0481392	1	immunity-related GTPase family M member 2
ENSMUSG00000044033	Ccdc141	-0.199	0.0481559	1	coiled-coil domain containing 141
ENSMUSG00000055833	1700034H15Rik	-0.542	0.0483936	1	RIKEN cDNA 1700034H15 gene
ENSMUSG00000070690	5830473C10Rik	-3.473	0.0484078	1	RIKEN cDNA 5830473C10 gene
ENSMUSG00000032261	Sh3bgrl2	0.213	0.0484232	1	SH3 domain binding glutamic acid-rich protein like 2
ENSMUSG00000036961	Wnt8b	-0.593	0.0484563	1	wingless-type MMTV integration site family, member 8B
ENSMUSG00000074206	Adh6b	-0.915	0.0485056	1	alcohol dehydrogenase 6B (class V)
ENSMUSG00000027871	Hsd3b1	0.75	0.0486044	1	hydroxy-delta-5-steroid dehydrogenase, 3 beta- and steroid delta-isomerase 1
ENSMUSG00000003279	Dlgap1	0.399	0.0486095	1	discs, large (Drosophila) homolog-associated protein 1
ENSMUSG00000086873	Gm15672	-0.924	0.0487809	1	predicted gene 15672
ENSMUSG00000022867	Usp25	-0.18	0.0488173	1	ubiquitin specific peptidase 25
ENSMUSG00000097236	4831440E17Rik	-1.735	0.0490602	1	RIKEN cDNA 4831440E17 gene
ENSMUSG00000048424	Ranbp3l	-1.378	0.0490602	1	RAN binding protein 3-like
ENSMUSG00000092574	2810047C21Rik1	1.453	0.0490602	1	RIKEN cDNA 2810047C21 gene 1
ENSMUSG00000114902	CT009550.1	1.453	0.0490602	1
ENSMUSG00000025469	Msx3	-0.784	0.049121	1	msh homeobox 3
ENSMUSG00000061132	Blnk	0.428	0.0491657	1	B cell linker
ENSMUSG00000082950	Gm7834	3.015	0.0491824	1	predicted gene 7834
ENSMUSG00000113515	AL645745.1	0.637	0.0492027	1
ENSMUSG00000029019	Nppb	-1.231	0.0492042	1	natriuretic peptide type B
ENSMUSG00000047911	Npm2	-0.64	0.0492336	1	nucleophosmin/nucleoplasmin 2
ENSMUSG00000100629	Gm28192	-0.454	0.0493006	1	predicted gene 28192
ENSMUSG00000024261	Syt4	1.028	0.0493876	1	synaptotagmin IV
ENSMUSG00000073154	9330158H04Rik	-3.48	0.0496664	1	RIKEN cDNA 9330158H04 gene
ENSMUSG00000061086	Myl4	-0.291	0.0496968	1	myosin, light polypeptide 4
ENSMUSG00000023036	Pcdhgc4	0.35	0.0497747	1	protocadherin gamma subfamily C, 4
ENSMUSG00000086237	Gm15591	-0.991	0.0499508	1	predicted gene 15591
ENSMUSG00000024493	Lars	0.146	0.0499578	1	leucyl-tRNA synthetase
ENSMUSG00000083982	Gm14650	1.425	0.0500615	1	predicted gene 14650
ENSMUSG00000112000	AC153501.1	-1.058	0.050138	1
ENSMUSG00000081819	Gm12722	-2.326	0.0501983	1	predicted gene 12722
ENSMUSG00000045515	Pou3f3	-0.626	0.0503944	1	POU domain, class 3, transcription factor 3
ENSMUSG00000110424	1700012D14Rik	-0.387	0.050417	1	RIKEN cDNA 1700012D14 gene
ENSMUSG00000011658	Fuz	-0.359	0.0504792	1	fuzzy planar cell polarity protein
ENSMUSG00000004698	Hdac9	-0.337	0.0505119	1	histone deacetylase 9
ENSMUSG00000114624	AC156025.2	-3.486	0.0506373	1
ENSMUSG00000104414	Gm37799	-1.047	0.050709	1	predicted gene, 37799
ENSMUSG00000065686	Snora5c	-2.326	0.0507573	1	small nucleolar RNA, H/ACA box 5C
ENSMUSG00000112317	AC153526.2	-0.706	0.0508862	1
ENSMUSG00000105552	Gm19710	-0.578	0.0509413	1	predicted gene, 19710
ENSMUSG00000036139	Hoxc9	-0.473	0.0510547	1	homeobox C9
ENSMUSG00000059741	Myl3	-0.365	0.0510978	1	myosin, light polypeptide 3
ENSMUSG00000067860	Zic3	0.5	0.0511235	1	zinc finger protein of the cerebellum 3
ENSMUSG00000049571	Cfap46	0.691	0.051146	1	cilia and flagella associated protein 46
ENSMUSG00000033287	Kctd17	-0.181	0.0511768	1	potassium channel tetramerisation domain containing 17
ENSMUSG00000094281	Gm8034	-0.653	0.0511882	1	predicted gene 8034
ENSMUSG00000031736	Crnde	-0.273	0.0512583	1	colorectal neoplasia differentially expressed (non-protein coding)
ENSMUSG00000073889	Il11ra1	-0.271	0.0512879	1	interleukin 11 receptor, alpha chain 1
ENSMUSG00000079000	Dnmt3bos	-1.141	0.0514096	1	DNA methyltransferase 3B, opposite strand
ENSMUSG00000049154	Fam183b	0.777	0.0514404	1	family with sequence similarity 183, member B
ENSMUSG00000079263	Gm6614	-2.329	0.0515957	1	predicted gene 6614
ENSMUSG00000036712	Cyld	0.163	0.0516091	1	CYLD lysine 63 deubiquitinase
ENSMUSG00000086213	A330040F15Rik	-1.12	0.0516234	1	RIKEN cDNA A330040F15 gene
ENSMUSG00000024907	Gal	0.75	0.0517667	1	galanin
ENSMUSG00000027168	Pax6	-0.434	0.0518633	1	paired box 6
ENSMUSG00000055027	Smyd1	-0.24	0.0521449	1	SET and MYND domain containing 1
ENSMUSG00000112441	AC122860.2	-0.866	0.0521582	1
ENSMUSG00000024901	Peli3	0.218	0.0521942	1	pellino 3
ENSMUSG00000106978	N4bp2os	-0.511	0.0521987	1	NEDD4 binding protein 2, opposite strand
ENSMUSG00000109282	Gm45188	-0.735	0.0522676	1	predicted gene 45188
ENSMUSG00000105077	Gm4859	-1.21	0.0522697	1	predicted gene 4859
ENSMUSG00000083569	Gm13666	-1.21	0.0522697	1	predicted gene 13666
ENSMUSG00000081348	Gm13878	3.523	0.0522752	1	predicted gene 13878
ENSMUSG00000031490	Eif4ebp1	0.158	0.0524496	1	eukaryotic translation initiation factor 4E binding protein 1
ENSMUSG00000019894	Slc6a15	-0.337	0.0524678	1	solute carrier family 6 (neurotransmitter transporter), member 15
ENSMUSG00000050103	Agmo	-0.94	0.0524714	1	alkylglycerol monooxygenase
ENSMUSG00000087338	Scpep1os	-1.439	0.0525038	1	serine carboxypeptidase 1, opposite strand
ENSMUSG00000085875	Gm12905	1.327	0.0525038	1	predicted gene 12905
ENSMUSG00000104376	Gm37516	-0.608	0.0526182	1	predicted gene, 37516
ENSMUSG00000062713	Sim2	-0.838	0.052687	1	single-minded homolog 2 (Drosophila)
ENSMUSG00000031409	Tceal6	0.381	0.0530172	1	transcription elongation factor A (SII)-like 6
ENSMUSG00000094772	Rpl29-ps2	1.057	0.0530723	1	ribosomal protein L29, pseudogene 2
ENSMUSG00000034467	Dynlrb2	1.047	0.0531189	1	dynein light chain roadblock-type 2
ENSMUSG00000079277	Hoxd3	-0.384	0.0532461	1	homeobox D3
ENSMUSG00000009418	Nav1	-0.181	0.0532683	1	neuron navigator 1
ENSMUSG00000041912	Tdrkh	-0.369	0.0532927	1	tudor and KH domain containing protein
ENSMUSG00000104063	Pcdhgb7	0.47	0.0533487	1	protocadherin gamma subfamily B, 7
ENSMUSG00000030225	Dera	0.146	0.0534282	1	deoxyribose-phosphate aldolase (putative)
ENSMUSG00000015090	Ptgds	0.775	0.0536993	1	prostaglandin D2 synthase (brain)
ENSMUSG00000086395	A630014C17Rik	0.545	0.0537284	1	RIKEN cDNA A630014C17 gene
ENSMUSG00000034910	Pygo1	-0.294	0.0538027	1	pygopus 1
ENSMUSG00000073197	5730507C01Rik	0.341	0.0540434	1	RIKEN cDNA 5730507C01 gene
ENSMUSG00000047565	Acot10	1.436	0.0541742	1	acyl-CoA thioesterase 10
ENSMUSG00000108176	Gm43965	-0.471	0.0542671	1	predicted gene, 43965
ENSMUSG00000022658	Tagln3	-0.254	0.0542807	1	transgelin 3
ENSMUSG00000107875	Gm44696	0.957	0.0542967	1	predicted gene 44696
ENSMUSG00000062561	Gm10118	-2.313	0.0543892	1	predicted gene 10118
ENSMUSG00000001985	Grik3	0.3	0.0545694	1	glutamate receptor, ionotropic, kainate 3
ENSMUSG00000023074	Mospd1	0.158	0.0546561	1	motile sperm domain containing 1
ENSMUSG00000010021	Kif19a	-0.698	0.0546702	1	kinesin family member 19A
ENSMUSG00000028328	Tmod1	-0.372	0.0546711	1	tropomodulin 1
ENSMUSG00000097815	Gm26809	0.222	0.0547174	1	predicted gene, 26809
ENSMUSG00000005233	Spc25	0.128	0.0548318	1	SPC25, NDC80 kinetochore complex component, homolog (S. cerevisiae)
ENSMUSG00000024640	Psat1	0.144	0.0548587	1	phosphoserine aminotransferase 1
ENSMUSG00000037060	Cavin3	-0.392	0.0550351	1	caveolae associated 3
ENSMUSG00000029603	Dtx1	0.497	0.0551027	1	deltex 1, E3 ubiquitin ligase
ENSMUSG00000032766	Gng11	-0.292	0.0552272	1	guanine nucleotide binding protein (G protein), gamma 11
ENSMUSG00000029859	Epha1	0.288	0.0552644	1	Eph receptor A1
ENSMUSG00000026432	Avpr1b	0.608	0.0553538	1	arginine vasopressin receptor 1B
ENSMUSG00000064247	Plcxd1	0.306	0.0554647	1	phosphatidylinositol-specific phospholipase C, X domain containing 1
ENSMUSG00000079138	Gm8818	-1.873	0.055585	1	predicted pseudogene 8818
ENSMUSG00000022122	Ednrb	-0.448	0.0556948	1	endothelin receptor type B
ENSMUSG00000002257	Def6	0.549	0.0558505	1	differentially expressed in FDCP 6
ENSMUSG00000029199	Lias	0.145	0.055851	1	lipoic acid synthetase
ENSMUSG00000078925	D030018L15Rik	0.922	0.0559062	1	RIKEN cDNA D030018L15 gene
ENSMUSG00000108802	Gm44769	-0.941	0.0559534	1	predicted gene 44769
ENSMUSG00000056617	4931429L15Rik	-2.01	0.0559598	1	RIKEN cDNA 4931429L15 gene
ENSMUSG00000052013	Btla	1.085	0.0560066	1	B and T lymphocyte associated
ENSMUSG00000040648	Ppip5k2	0.122	0.0560629	1	diphosphoinositol pentakisphosphate kinase 2
ENSMUSG00000066800	Rnasel	0.526	0.0561186	1	ribonuclease L (2', 5'-oligoisoadenylate synthetase-dependent)
ENSMUSG00000029123	Stk32b	-0.3	0.0561369	1	serine/threonine kinase 32B
ENSMUSG00000039145	Camk1d	0.393	0.0561416	1	calcium/calmodulin-dependent protein kinase ID
ENSMUSG00000113569	AC134917.2	0.366	0.0561782	1
ENSMUSG00000031982	Arv1	0.184	0.0562007	1	ARV1 homolog, fatty acid homeostasis modulator
ENSMUSG00000039307	Hexdc	-0.221	0.0562534	1	hexosaminidase (glycosyl hydrolase family 20, catalytic domain) containing
ENSMUSG00000040724	Kcna2	0.342	0.0563485	1	potassium voltage-gated channel, shaker-related subfamily, member 2
ENSMUSG00000106758	Gm42731	1.04	0.0564199	1	predicted gene 42731
ENSMUSG00000025783	4930412O13Rik	-0.939	0.0565622	1	RIKEN cDNA 4930412O13 gene
ENSMUSG00000094338	Hist1h2bl	-1.358	0.0565985	1	histone cluster 1, H2bl
ENSMUSG00000073535	Gm5532	0.526	0.0566679	1	predicted gene 5532
ENSMUSG00000005917	Otx1	-0.396	0.0566771	1	orthodenticle homeobox 1
ENSMUSG00000109367	Gm18782	-1.511	0.0567004	1	predicted gene, 18782
ENSMUSG00000036169	Sostdc1	-0.961	0.0567546	1	sclerostin domain containing 1
ENSMUSG00000082330	Ldha-ps	-1.174	0.0568958	1	lactate dehydrogenase A, pseudogene
ENSMUSG00000022868	Ahsg	0.705	0.057049	1	alpha-2-HS-glycoprotein
ENSMUSG00000030507	Dbx1	-1.039	0.0570766	1	developing brain homeobox 1
ENSMUSG00000097033	Gm26819	-0.828	0.0571609	1	predicted gene, 26819
ENSMUSG00000027968	Larp7	0.166	0.0572089	1	La ribonucleoprotein domain family, member 7
ENSMUSG00000081752	Sms-ps	-0.431	0.0572367	1	spermine synthase, pseudogene
ENSMUSG00000114694	AC113282.4	-1.524	0.0573898	1
ENSMUSG00000030858	1700007K09Rik	-1.524	0.0573898	1	RIKEN cDNA 1700007K09 gene
ENSMUSG00000092626	9130230N09Rik	-1.524	0.0573898	1	RIKEN cDNA 9130230N09 gene
ENSMUSG00000103926	Gm37894	-1.524	0.0573898	1	predicted gene, 37894
ENSMUSG00000059830	Gm16380	-1.569	0.0574234	1	predicted pseudogene 16380
ENSMUSG00000069996	Gm7125	1.173	0.0576123	1	predicted pseudogene 7125
ENSMUSG00000096145	Vkorc1	0.442	0.0576228	1	vitamin K epoxide reductase complex, subunit 1
ENSMUSG00000087433	Gm14167	0.602	0.0576233	1	predicted gene 14167
ENSMUSG00000086820	Gm11465	-0.972	0.0576538	1	predicted gene 11465
ENSMUSG00000052911	Lamb2	-0.186	0.0577189	1	laminin, beta 2
ENSMUSG00000042717	Ppp1r3a	-1.037	0.0577358	1	protein phosphatase 1, regulatory (inhibitor) subunit 3A
ENSMUSG00000025025	Mxi1	-0.272	0.0577613	1	MAX interactor 1, dimerization protein
ENSMUSG00000042707	Dnali1	0.759	0.0577673	1	dynein, axonemal, light intermediate polypeptide 1
ENSMUSG00000109654	Gm3912	1.237	0.0579493	1	predicted gene 3912
ENSMUSG00000026709	Dars2	0.133	0.0580141	1	aspartyl-tRNA synthetase 2 (mitochondrial)
ENSMUSG00000035694	Caps2	-0.542	0.0580764	1	calcyphosphine 2
ENSMUSG00000024399	Ltb	-0.786	0.0581312	1	lymphotoxin B
ENSMUSG00000086915	Gm16365	-0.786	0.0581312	1	predicted gene 16365
ENSMUSG00000060735	Rxfp3	-0.735	0.0582292	1	relaxin family peptide receptor 3
ENSMUSG00000055675	Kbtbd11	-0.577	0.0582748	1	kelch repeat and BTB (POZ) domain containing 11
ENSMUSG00000001661	Hoxc6	-0.381	0.0584261	1	homeobox C6
ENSMUSG00000028871	Rspo1	0.329	0.0586095	1	R-spondin 1
ENSMUSG00000070315	4930581F22Rik	-0.435	0.0587506	1	RIKEN cDNA 4930581F22 gene
ENSMUSG00000098021	Gm9522	1.076	0.0589809	1	predicted gene 9522
ENSMUSG00000085588	3110004A20Rik	0.765	0.0589832	1	RIKEN cDNA 3110004A20 gene
ENSMUSG00000024803	Ankrd1	-0.314	0.0590664	1	ankyrin repeat domain 1 (cardiac muscle)
ENSMUSG00000103755	Gm37805	0.656	0.0591061	1	predicted gene, 37805
ENSMUSG00000054446	Cpa1	-0.735	0.059123	1	carboxypeptidase A1, pancreatic
ENSMUSG00000038776	Ephx1	0.687	0.0591984	1	epoxide hydrolase 1, microsomal
ENSMUSG00000018581	Dnah11	0.359	0.0592223	1	dynein, axonemal, heavy chain 11
ENSMUSG00000020102	Slc16a7	-0.456	0.0593813	1	solute carrier family 16 (monocarboxylic acid transporters), member 7
ENSMUSG00000079363	Gbp4	-0.68	0.0594151	1	guanylate binding protein 4
ENSMUSG00000085932	Gm15556	1.544	0.0594229	1	predicted gene 15556
ENSMUSG00000086196	Gm13571	-0.846	0.0595227	1	predicted gene 13571
ENSMUSG00000104253	Gm37174	-0.483	0.0595251	1	predicted gene, 37174
ENSMUSG00000018672	Copz2	-0.349	0.0596238	1	coatomer protein complex, subunit zeta 2
ENSMUSG00000015533	Itga2	-0.364	0.0596251	1	integrin alpha 2
ENSMUSG00000081021	Gm11964	-0.978	0.0596346	1	predicted gene 11964
ENSMUSG00000105283	Gm33370	0.842	0.0596346	1	predicted gene, 33370
ENSMUSG00000047786	Lix1	-0.447	0.0598305	1	limb and CNS expressed 1
ENSMUSG00000063455	D630045J12Rik	-0.209	0.0599012	1	RIKEN cDNA D630045J12 gene
ENSMUSG00000021943	Gdf10	-0.395	0.0602002	1	growth differentiation factor 10
ENSMUSG00000070570	Slc17a7	-1.069	0.0602301	1	solute carrier family 17 (sodium-dependent inorganic phosphate cotransporter), member 7
ENSMUSG00000103854	Gm37250	-1.986	0.060273	1	predicted gene, 37250
ENSMUSG00000040424	Hipk4	-0.509	0.0606092	1	homeodomain interacting protein kinase 4
ENSMUSG00000022899	Slc15a2	0.776	0.0606191	1	solute carrier family 15 (H+/peptide transporter), member 2
ENSMUSG00000009075	Cabp7	0.62	0.0611118	1	calcium binding protein 7
ENSMUSG00000055296	Tmem245	-0.244	0.0611129	1	transmembrane protein 245
ENSMUSG00000070424	Art5	-0.318	0.0611497	1	ADP-ribosyltransferase 5
ENSMUSG00000040666	Sh3bgr	-0.374	0.0611578	1	SH3-binding domain glutamic acid-rich protein
ENSMUSG00000085860	2410003L11Rik	0.575	0.061269	1	RIKEN cDNA 2410003L11 gene
ENSMUSG00000030110	Ret	-0.387	0.0613336	1	ret proto-oncogene
ENSMUSG00000058626	Capn11	1.44	0.0613502	1	calpain 11
ENSMUSG00000108609	Gm7424	-0.794	0.0613552	1	predicted gene 7424
ENSMUSG00000083474	Gm15267	-1.096	0.0614648	1	predicted gene 15267
ENSMUSG00000086173	Kis2	-1.062	0.0614652	1	Kaplan integration site 2
ENSMUSG00000024747	Aldh1a7	-0.591	0.0615861	1	aldehyde dehydrogenase family 1, subfamily A7
ENSMUSG00000022021	Diaph3	0.147	0.061728	1	diaphanous related formin 3
ENSMUSG00000027961	Lrrc39	-0.355	0.0618233	1	leucine rich repeat containing 39
ENSMUSG00000043223	Gm4835	-1.058	0.0619016	1	predicted pseudogene 4835
ENSMUSG00000086914	Gm16124	-1.347	0.0619486	1	predicted gene 16124
ENSMUSG00000044211	Gm7887	-0.599	0.0619694	1	predicted gene 7887
ENSMUSG00000032368	Zic1	-0.943	0.062001	1	zinc finger protein of the cerebellum 1
ENSMUSG00000051515	Fam181b	-0.405	0.0621044	1	family with sequence similarity 181, member B
ENSMUSG00000103388	Gm37581	-0.629	0.0621096	1	predicted gene, 37581
ENSMUSG00000099106	Gm27899	1.384	0.0623288	1	predicted gene, 27899
ENSMUSG00000011382	Dhdh	0.175	0.0623446	1	dihydrodiol dehydrogenase (dimeric)
ENSMUSG00000021214	Akr1c18	-0.785	0.0623714	1	aldo-keto reductase family 1, member C18
ENSMUSG00000079173	Zan	-0.79	0.0624068	1	zonadhesin
ENSMUSG00000014602	Kif1a	-0.255	0.0624113	1	kinesin family member 1A
ENSMUSG00000030093	Wnt7a	-0.485	0.06243	1	wingless-type MMTV integration site family, member 7A
ENSMUSG00000084457	n-R5s73	-3.273	0.0625061	1	nuclear encoded rRNA 5S 73
ENSMUSG00000110205	Gm33594	-3.273	0.0625061	1	predicted gene, 33594
ENSMUSG00000110929	AC134606.1	-3.273	0.0625061	1
ENSMUSG00000081413	Uqcrh-ps2	-3.273	0.0625061	1	ubiquinol-cytochrome c reductase hinge protein, pseudogene 2
ENSMUSG00000110006	Gm45490	-3.04	0.0625061	1	predicted gene 45490
ENSMUSG00000061540	Orm2	-3.04	0.0625061	1	orosomucoid 2
ENSMUSG00000081138	Gm12834	-3.04	0.0625061	1	predicted gene 12834
ENSMUSG00000111434	AC120394.2	-3.04	0.0625061	1
ENSMUSG00000091680	Klhdc7b	-3.04	0.0625061	1	kelch domain containing 7B
ENSMUSG00000104210	Gm37984	-3.04	0.0625061	1	predicted gene, 37984
ENSMUSG00000066510	Ankdd1a	-3.04	0.0625061	1	ankyrin repeat and death domain containing 1A
ENSMUSG00000093975	Vmn2r-ps19	-3.04	0.0625061	1	vomeronasal 2, receptor, pseudogene 19
ENSMUSG00000099155	Gm27805	-3.04	0.0625061	1	predicted gene, 27805
ENSMUSG00000101768	Gm28694	3.316	0.0625061	1	predicted gene 28694
ENSMUSG00000108483	Gm45184	3.316	0.0625061	1	predicted gene 45184
ENSMUSG00000104413	Gm37065	3.316	0.0625061	1	predicted gene, 37065
ENSMUSG00000038227	Hoxa9	-0.407	0.0625841	1	homeobox A9
ENSMUSG00000112663	AC166936.1	2.471	0.0626405	1
ENSMUSG00000025743	Sdc3	-0.41	0.0627192	1	syndecan 3
ENSMUSG00000043448	Gjc2	1.583	0.062782	1	gap junction protein, gamma 2
ENSMUSG00000037594	BC022687	-0.262	0.063112	1	cDNA sequence BC022687
ENSMUSG00000107560	Gm44199	-0.601	0.0632447	1	predicted gene, 44199
ENSMUSG00000042379	Esm1	-0.845	0.0632808	1	endothelial cell-specific molecule 1
ENSMUSG00000105100	Gm44349	0.477	0.0633009	1	predicted gene, 44349
ENSMUSG00000032890	Rims3	0.234	0.0633069	1	regulating synaptic membrane exocytosis 3
ENSMUSG00000018983	E2f2	-0.276	0.0633087	1	E2F transcription factor 2
ENSMUSG00000056498	Tmem154	0.813	0.0633216	1	transmembrane protein 154
ENSMUSG00000043648	Pld6	-0.307	0.0633758	1	phospholipase D family, member 6
ENSMUSG00000041774	Ydjc	0.288	0.0634439	1	YdjC homolog (bacterial)
ENSMUSG00000073988	Ttpa	-0.272	0.0634827	1	tocopherol (alpha) transfer protein
ENSMUSG00000023926	Rhag	-1.61	0.0635282	1	Rhesus blood group-associated A glycoprotein
ENSMUSG00000030636	1700010L04Rik	1.347	0.0635339	1	RIKEN cDNA 1700010L04 gene
ENSMUSG00000065191	Gm23458	0.549	0.0635409	1	predicted gene, 23458
ENSMUSG00000073437	D330041H03Rik	-0.375	0.0635686	1	RIKEN cDNA D330041H03 gene
ENSMUSG00000083585	Gm15885	-1.473	0.0635924	1	predicted gene 15885
ENSMUSG00000087606	Gm16121	-2.301	0.0636786	1	predicted gene 16121
ENSMUSG00000096440	Vmn2r-ps20	1.351	0.0637384	1	vomeronasal 2, receptor, pseudogene 20
ENSMUSG00000106617	Gm36266	0.623	0.063797	1	predicted gene, 36266
ENSMUSG00000070526	Peg12	-0.226	0.0638313	1	paternally expressed 12
ENSMUSG00000071035	Gm5499	-0.746	0.0638408	1	predicted pseudogene 5499
ENSMUSG00000054452	Aes	0.25	0.0639267	1	amino-terminal enhancer of split
ENSMUSG00000100922	Gm8520	-1.275	0.0639455	1	predicted gene 8520
ENSMUSG00000093862	Gm5117	-1.275	0.0639455	1	predicted gene 5117
ENSMUSG00000104074	Gm37025	1.417	0.0639455	1	predicted gene, 37025
ENSMUSG00000021822	Plau	-0.434	0.0639639	1	plasminogen activator, urokinase
ENSMUSG00000039954	Stk32a	0.308	0.0639682	1	serine/threonine kinase 32A
ENSMUSG00000030222	Rerg	-0.473	0.0640157	1	RAS-like, estrogen-regulated, growth-inhibitor
ENSMUSG00000097891	Gm3650	2.477	0.0641363	1	predicted gene 3650
ENSMUSG00000043518	Rai2	-0.338	0.0641664	1	retinoic acid induced 2
ENSMUSG00000111837	AC164612.2	-1.015	0.0642973	1
ENSMUSG00000022504	Ciita	0.923	0.0643199	1	class II transactivator
ENSMUSG00000055633	Zfp580	-0.367	0.0643615	1	zinc finger protein 580
ENSMUSG00000053702	Nebl	-0.248	0.0643717	1	nebulette
ENSMUSG00000057000	Nxf3	-0.425	0.0643722	1	nuclear RNA export factor 3
ENSMUSG00000111308	AC156031.3	-3.271	0.0648102	1
ENSMUSG00000108425	Gm44706	-0.976	0.0650558	1	predicted gene 44706
ENSMUSG00000051855	Mest	-0.183	0.065091	1	mesoderm specific transcript
ENSMUSG00000023737	1700082M22Rik	-3.271	0.0651214	1	RIKEN cDNA 1700082M22 gene
ENSMUSG00000080974	Gm9009	-0.764	0.0652685	1	predicted pseudogene 9009
ENSMUSG00000100393	Gm29491	-2.213	0.0653854	1	predicted gene 29491
ENSMUSG00000009628	Tex15	0.325	0.0654241	1	testis expressed gene 15
ENSMUSG00000099024	Gm27457	-1.753	0.0654438	1	predicted gene, 27457
ENSMUSG00000113934	AC154558.1	-1.753	0.0654438	1
ENSMUSG00000112061	AC167202.2	-1.753	0.0654438	1
ENSMUSG00000104686	Gm42815	-1.753	0.0654438	1	predicted gene 42815
ENSMUSG00000038327	Serpinb9f	-1.753	0.0654438	1	serine (or cysteine) peptidase inhibitor, clade B, member 9f
ENSMUSG00000083209	Gm11969	-1.752	0.0654438	1	predicted gene 11969
ENSMUSG00000080866	Gm5687	1.524	0.0654438	1	predicted gene 5687
ENSMUSG00000113540	AC160931.3	1.524	0.0654438	1
ENSMUSG00000109589	Gm45267	1.524	0.0654438	1	predicted gene 45267
ENSMUSG00000037406	Htra4	1.524	0.0654438	1	HtrA serine peptidase 4
ENSMUSG00000109899	Gm6012	1.524	0.0654438	1	predicted gene 6012
ENSMUSG00000087163	Gm16230	1.98	0.0654438	1	predicted gene 16230
ENSMUSG00000110020	Gm45441	1.98	0.0654438	1	predicted gene 45441
ENSMUSG00000021768	Dusp13	1.98	0.0654438	1	dual specificity phosphatase 13
ENSMUSG00000101555	Gm28731	-1.752	0.0654773	1	predicted gene 28731
ENSMUSG00000080994	Gm13464	1.356	0.0655075	1	predicted gene 13464
ENSMUSG00000066687	Zbtb16	-0.287	0.0657482	1	zinc finger and BTB domain containing 16
ENSMUSG00000022240	Ctnnd2	-0.337	0.0657561	1	catenin (cadherin associated protein), delta 2
ENSMUSG00000022346	Myc	-0.136	0.0658958	1	myelocytomatosis oncogene
ENSMUSG00000091898	Tnnc1	-0.258	0.0659279	1	troponin C, cardiac/slow skeletal
ENSMUSG00000054667	Irs4	-0.225	0.0659466	1	insulin receptor substrate 4
ENSMUSG00000079061	Gm11042	-1.753	0.0660346	1	predicted gene 11042
ENSMUSG00000111082	AC061963.3	-0.914	0.0660506	1
ENSMUSG00000050079	Rspry1	0.141	0.0661039	1	ring finger and SPRY domain containing 1
ENSMUSG00000058873	Gm5582	1.979	0.0661451	1	predicted gene 5582
ENSMUSG00000030470	Csrp3	-0.405	0.0661713	1	cysteine and glycine-rich protein 3
ENSMUSG00000043065	Spice1	-0.236	0.0661813	1	spindle and centriole associated protein 1
ENSMUSG00000032193	Ldlr	-0.142	0.0662127	1	low density lipoprotein receptor
ENSMUSG00000037868	Egr2	-0.383	0.0663936	1	early growth response 2
ENSMUSG00000024406	Pou5f1	0.875	0.0664871	1	POU domain, class 5, transcription factor 1
ENSMUSG00000046491	C1qtnf2	1.267	0.066497	1	C1q and tumor necrosis factor related protein 2
ENSMUSG00000023249	Parp3	-0.441	0.0665508	1	poly (ADP-ribose) polymerase family, member 3
ENSMUSG00000086477	Gm15506	-0.388	0.0665563	1	predicted gene 15506
ENSMUSG00000053930	Shisa6	0.527	0.0665756	1	shisa family member 6
ENSMUSG00000079235	Ccdc13	-0.552	0.0665772	1	coiled-coil domain containing 13
ENSMUSG00000046807	Lrrc75b	-0.546	0.0665778	1	leucine rich repeat containing 75B
ENSMUSG00000043295	Gm16373	1.524	0.0665959	1	predicted pseudogene 16373
ENSMUSG00000010136	Pifo	0.653	0.0666937	1	primary cilia formation
ENSMUSG00000037300	Ttc13	0.136	0.0667398	1	tetratricopeptide repeat domain 13
ENSMUSG00000111626	AC171206.3	-1.585	0.0669524	1
ENSMUSG00000097415	AU020206	-0.144	0.0670022	1	expressed sequence AU020206
ENSMUSG00000042622	Maff	-0.244	0.0670306	1	v-maf musculoaponeurotic fibrosarcoma oncogene family, protein F (avian)
ENSMUSG00000009216	Fam163b	0.443	0.0671017	1	family with sequence similarity 163, member B
ENSMUSG00000038827	Fam206a	-0.221	0.0671178	1	family with sequence similarity 206, member A
ENSMUSG00000058622	Gm5265	-3.038	0.0671223	1	predicted pseudogene 5265
ENSMUSG00000108940	Gm45719	0.394	0.0672784	1	predicted gene 45719
ENSMUSG00000062432	Cyp26c1	-0.282	0.0673362	1	cytochrome P450, family 26, subfamily c, polypeptide 1
ENSMUSG00000113302	AC122354.1	-3.039	0.0673429	1
ENSMUSG00000085893	Gm12091	-0.79	0.0674075	1	predicted gene 12091
ENSMUSG00000104891	2510017J16Rik	-0.659	0.0674301	1	RIKEN cDNA 2510017J16 gene
ENSMUSG00000103367	Gm38158	-0.624	0.0674731	1	predicted gene, 38158
ENSMUSG00000020787	P2rx1	0.473	0.0674939	1	purinergic receptor P2X, ligand-gated ion channel, 1
ENSMUSG00000097079	Gm26604	-3.039	0.0675125	1	predicted gene, 26604
ENSMUSG00000055385	Rnf212	-1.751	0.0675337	1	ring finger protein 212
ENSMUSG00000088171	Gm25220	1.489	0.067619	1	predicted gene, 25220
ENSMUSG00000050812	AI314180	-0.206	0.0676259	1	expressed sequence AI314180
ENSMUSG00000097795	Gm7678	-1.753	0.0676261	1	predicted gene 7678
ENSMUSG00000074971	Fibin	-0.688	0.0678191	1	fin bud initiation factor homolog (zebrafish)
ENSMUSG00000098761	Gm18821	-1.093	0.0678211	1	predicted gene, 18821
ENSMUSG00000064231	Gm5321	1.158	0.0679491	1	predicted gene 5321
ENSMUSG00000041431	Ccnb1	0.136	0.0679594	1	cyclin B1
ENSMUSG00000093846	Gm4425	0.384	0.0685348	1	predicted gene 4425
ENSMUSG00000072381	Gm10355	-1.302	0.0685478	1	predicted gene 10355
ENSMUSG00000093256	Gm22933	-3.041	0.0685603	1	predicted gene, 22933
ENSMUSG00000114135	AC129022.1	-3.041	0.0685603	1
ENSMUSG00000112891	AC140354.1	-0.653	0.0686727	1
ENSMUSG00000098812	Mir7578	-3.042	0.0687755	1	microRNA 7578
ENSMUSG00000104263	9430062P05Rik	-0.597	0.0688913	1	RIKEN cDNA 9430062P05 gene
ENSMUSG00000037681	Esyt3	0.364	0.0688916	1	extended synaptotagmin-like protein 3
ENSMUSG00000107478	Gm45234	-1.749	0.0691136	1	predicted gene 45234
ENSMUSG00000061455	Stx17	-0.216	0.0691933	1	syntaxin 17
ENSMUSG00000005628	Tmod4	-0.75	0.0692154	1	tropomodulin 4
ENSMUSG00000072423	Psmb11	-1.619	0.0692257	1	proteasome (prosome, macropain) subunit, beta type, 11
ENSMUSG00000010066	Cacna2d2	-0.205	0.0692525	1	calcium channel, voltage-dependent, alpha 2/delta subunit 2
ENSMUSG00000056854	Pou3f4	-0.435	0.0693583	1	POU domain, class 3, transcription factor 4
ENSMUSG00000085709	Gm14211	3.32	0.069514	1	predicted gene 14211
ENSMUSG00000053310	Nrgn	-0.486	0.0695202	1	neurogranin
ENSMUSG00000036770	Stpg3	-0.788	0.069586	1	sperm tail PG rich repeat containing 3
ENSMUSG00000104514	Gm37164	1.329	0.0696274	1	predicted gene, 37164
ENSMUSG00000085664	Atxn7l1os2	1.983	0.0696282	1	ataxin 7-like 1, opposite strand 2
ENSMUSG00000025481	Urah	0.532	0.0696948	1	urate (5-hydroxyiso-) hydrolase
ENSMUSG00000052613	Pcdh15	-0.838	0.0697528	1	protocadherin 15
ENSMUSG00000085788	4930470G03Rik	-1.202	0.0698358	1	RIKEN cDNA 4930470G03 gene
ENSMUSG00000080951	Gm12208	-0.881	0.0698604	1	predicted gene 12208
ENSMUSG00000021703	Serinc5	0.17	0.0700297	1	serine incorporator 5
ENSMUSG00000020865	Abcc3	-0.672	0.0700462	1	ATP-binding cassette, sub-family C (CFTR/MRP), member 3
ENSMUSG00000046805	Mpeg1	-0.805	0.0700616	1	macrophage expressed gene 1
ENSMUSG00000042474	Fcmr	-3.046	0.0700955	1	Fc fragment of IgM receptor
ENSMUSG00000105198	Gm42502	-0.567	0.070119	1	predicted gene 42502
ENSMUSG00000104965	Gm43437	-0.351	0.0703079	1	predicted gene 43437
ENSMUSG00000040747	Cd53	-2.169	0.0703232	1	CD53 antigen
ENSMUSG00000097407	4933408J17Rik	-2.169	0.0703232	1	RIKEN cDNA 4933408J17 gene
ENSMUSG00000103558	Gm38220	-2.169	0.0703232	1	predicted gene, 38220
ENSMUSG00000113935	AL645643.2	-2.169	0.0703232	1
ENSMUSG00000097673	Gm26608	-2.169	0.0703232	1	predicted gene, 26608
ENSMUSG00000082810	Gm8682	-2.169	0.0703232	1	predicted gene 8682
ENSMUSG00000103469	Gm9910	-2.169	0.0703232	1	predicted gene 9910
ENSMUSG00000109740	Gm7561	-2.169	0.0703232	1	predicted gene 7561
ENSMUSG00000087076	Gm13229	-2.169	0.0703232	1	predicted gene 13229
ENSMUSG00000106306	4933401H06Rik	-2.169	0.0703232	1	RIKEN cDNA 4933401H06 gene
ENSMUSG00000086792	Gm12364	-1.993	0.0703232	1	predicted gene 12364
ENSMUSG00000113419	AC079644.9	2.265	0.0703232	1
ENSMUSG00000114807	AC154725.1	2.265	0.0703232	1
ENSMUSG00000044405	Adig	2.265	0.0703232	1	adipogenin
ENSMUSG00000020912	Krt12	2.265	0.0703818	1	keratin 12
ENSMUSG00000042414	Prdm14	0.962	0.0706703	1	PR domain containing 14
ENSMUSG00000020940	1700023F06Rik	1.802	0.0706799	1	RIKEN cDNA 1700023F06 gene
ENSMUSG00000022037	Clu	0.212	0.0706982	1	clusterin
ENSMUSG00000046413	Irx3os	-0.429	0.0707783	1	iroquois homeobox 3, opposite strand
ENSMUSG00000087611	4930458D05Rik	0.493	0.0707892	1	RIKEN cDNA 4930458D05 gene
ENSMUSG00000026220	Slc16a14	-0.999	0.0707979	1	solute carrier family 16 (monocarboxylic acid transporters), member 14
ENSMUSG00000083579	Gm15538	-0.999	0.0707979	1	predicted gene 15538
ENSMUSG00000105703	Gm43305	0.935	0.0707979	1	predicted gene 43305
ENSMUSG00000032374	Plod2	-0.171	0.070801	1	procollagen lysine, 2-oxoglutarate 5-dioxygenase 2
ENSMUSG00000071342	Lsmem1	-3.049	0.0708027	1	leucine-rich single-pass membrane protein 1
ENSMUSG00000056158	Car10	-0.438	0.0709528	1	carbonic anhydrase 10
ENSMUSG00000038932	Tcfl5	0.2	0.071033	1	transcription factor-like 5 (basic helix-loop-helix)
ENSMUSG00000051671	Coa6	0.22	0.0710477	1	cytochrome c oxidase assembly factor 6
ENSMUSG00000106665	Gm43389	-0.55	0.0712779	1	predicted gene 43389
ENSMUSG00000085279	Gm15965	-1.275	0.0713395	1	predicted gene 15965
ENSMUSG00000068428	Gmnc	1.159	0.0713868	1	geminin coiled-coil domain containing
ENSMUSG00000022687	Boc	-0.224	0.0715455	1	biregional cell adhesion molecule-related/down-regulated by oncogenes (Cdon) binding protein
ENSMUSG00000106334	Gm43549	-1.845	0.0716032	1	predicted gene 43549
ENSMUSG00000014243	Zswim7	0.28	0.0716689	1	zinc finger SWIM-type containing 7
ENSMUSG00000028214	Gem	-0.346	0.0718343	1	GTP binding protein (gene overexpressed in skeletal muscle)
ENSMUSG00000056752	Dnah9	0.542	0.0720378	1	dynein, axonemal, heavy chain 9
ENSMUSG00000109394	A230057D06Rik	1.329	0.0720886	1	RIKEN cDNA A230057D06 gene
ENSMUSG00000029314	Gpat3	0.233	0.0722109	1	glycerol-3-phosphate acyltransferase 3
ENSMUSG00000108990	Gm44648	-3.257	0.0722169	1	predicted gene 44648
ENSMUSG00000028393	Alad	-0.203	0.072386	1	aminolevulinate, delta-, dehydratase
ENSMUSG00000108438	Gm9278	-1.558	0.0725191	1	predicted gene 9278
ENSMUSG00000114687	AC154572.2	-0.315	0.0725865	1
ENSMUSG00000061353	Cxcl12	-0.175	0.0726537	1	chemokine (C-X-C motif) ligand 12
ENSMUSG00000019978	Epb41l2	0.119	0.072758	1	erythrocyte membrane protein band 4.1 like 2
ENSMUSG00000084104	Gm13578	0.933	0.0728364	1	predicted gene 13578
ENSMUSG00000090070	Gm16577	-1.208	0.0729169	1	predicted gene 16577
ENSMUSG00000041347	Bdkrb1	-1.001	0.0730043	1	bradykinin receptor, beta 1
ENSMUSG00000021612	Slc6a18	-1.252	0.073038	1	solute carrier family 6 (neurotransmitter transporter), member 18
ENSMUSG00000031626	Sorbs2	-0.283	0.0730662	1	sorbin and SH3 domain containing 2
ENSMUSG00000043487	Acot6	-0.316	0.0731415	1	acyl-CoA thioesterase 6
ENSMUSG00000057170	Prl3d1	-1.112	0.0732064	1	prolactin family 3, subfamily d, member 1
ENSMUSG00000044221	Grsf1	0.238	0.0732704	1	G-rich RNA sequence binding factor 1
ENSMUSG00000027375	Mal	-0.381	0.0733101	1	myelin and lymphocyte protein, T cell differentiation protein
ENSMUSG00000007872	Id3	-0.181	0.0733324	1	inhibitor of DNA binding 3
ENSMUSG00000022382	Wnt7b	-0.437	0.0733496	1	wingless-type MMTV integration site family, member 7B
ENSMUSG00000097961	Gm27000	-0.802	0.073396	1	predicted gene, 27000
ENSMUSG00000028468	Rgp1	-0.215	0.0734308	1	RAB6A GEF compex partner 1
ENSMUSG00000113926	AC132623.3	1.713	0.0735249	1
ENSMUSG00000096225	Lhx8	0.521	0.0735834	1	LIM homeobox protein 8
ENSMUSG00000070527	Mkrn3	-0.282	0.0736356	1	makorin, ring finger protein, 3
ENSMUSG00000085178	Kdm6bos	-0.79	0.0736911	1	KDM1 lysine (K)-specific demethylase 6B, opposite strand
ENSMUSG00000086794	Gm11642	-0.587	0.0738076	1	predicted gene 11642
ENSMUSG00000113210	AC125535.1	-2.172	0.0738087	1
ENSMUSG00000009772	Nuak2	-0.196	0.0738705	1	NUAK family, SNF1-like kinase, 2
ENSMUSG00000053153	Spag16	0.211	0.0738913	1	sperm associated antigen 16
ENSMUSG00000067279	Ppp1r3c	-0.345	0.0741293	1	protein phosphatase 1, regulatory (inhibitor) subunit 3C
ENSMUSG00000051678	Pcdhb6	-3.064	0.0741787	1	protocadherin beta 6
ENSMUSG00000105706	Gm42855	-3.064	0.0741787	1	predicted gene 42855
ENSMUSG00000103466	Gm37247	3.299	0.074204	1	predicted gene, 37247
ENSMUSG00000106044	Gm42860	3.299	0.074204	1	predicted gene 42860
ENSMUSG00000031107	Rbmx2	0.165	0.0742456	1	RNA binding motif protein, X-linked 2
ENSMUSG00000071076	Jund	-0.343	0.0742624	1	jun D proto-oncogene
ENSMUSG00000003779	Kif20a	0.129	0.0742986	1	kinesin family member 20A
ENSMUSG00000111497	Raver1	-1.476	0.0744592	1	ribonucleoprotein, PTB-binding 1
ENSMUSG00000070427	Il18bp	-0.352	0.0745746	1	interleukin 18 binding protein
ENSMUSG00000032839	Trpc1	-0.35	0.0745903	1	transient receptor potential cation channel, subfamily C, member 1
ENSMUSG00000102533	Gm37226	-0.711	0.0745971	1	predicted gene, 37226
ENSMUSG00000090622	A930033H14Rik	-0.416	0.0746154	1	RIKEN cDNA A930033H14 gene
ENSMUSG00000105641	Gm5853	-1.476	0.0747645	1	predicted gene 5853
ENSMUSG00000044551	9930012K11Rik	-0.287	0.0747781	1	RIKEN cDNA 9930012K11 gene
ENSMUSG00000078489	Gm17106	-3.263	0.0747857	1	predicted gene 17106
ENSMUSG00000027408	Cpxm1	-0.163	0.0748413	1	carboxypeptidase X 1 (M14 family)
ENSMUSG00000038453	Srcin1	-0.259	0.0749294	1	SRC kinase signaling inhibitor 1
ENSMUSG00000007805	Twist2	-0.426	0.0749316	1	twist basic helix-loop-helix transcription factor 2
ENSMUSG00000086012	Gm15902	1.835	0.0749449	1	predicted gene 15902
ENSMUSG00000049241	Hcar1	1.959	0.0750167	1	hydrocarboxylic acid receptor 1
ENSMUSG00000031877	Ces2g	1.534	0.0751121	1	carboxylesterase 2G
ENSMUSG00000045608	Dbx2	0.471	0.0752758	1	developing brain homeobox 2
ENSMUSG00000037363	Letm2	0.294	0.0753233	1	leucine zipper-EF-hand containing transmembrane protein 2
ENSMUSG00000089663	Gm15651	-1.142	0.0755555	1	predicted gene 15651
ENSMUSG00000112654	AC153557.3	-1.142	0.0755555	1
ENSMUSG00000084846	A730011C13Rik	-0.678	0.0755997	1	RIKEN cDNA A730011C13 gene
ENSMUSG00000032878	Ccdc85a	0.385	0.0756589	1	coiled-coil domain containing 85A
ENSMUSG00000030431	Tmem238	0.793	0.0757911	1	transmembrane protein 238
ENSMUSG00000081221	Gm14760	-0.575	0.0758844	1	predicted gene 14760
ENSMUSG00000065878	Snord34	0.998	0.07613	1	small nucleolar RNA, C/D box 34
ENSMUSG00000054136	Adm2	0.613	0.0761356	1	adrenomedullin 2
ENSMUSG00000045467	Ttll13	0.608	0.0761357	1	tubulin tyrosine ligase-like family, member 13
ENSMUSG00000013584	Aldh1a2	0.233	0.076552	1	aldehyde dehydrogenase family 1, subfamily A2
ENSMUSG00000039620	6430573F11Rik	0.182	0.0765637	1	RIKEN cDNA 6430573F11 gene
ENSMUSG00000104443	4932442E05Rik	-0.42	0.0766157	1	RIKEN cDNA 4932442E05 gene
ENSMUSG00000053963	Stum	0.455	0.0767231	1	mechanosensory transduction mediator
ENSMUSG00000083468	Gm9431	0.982	0.0767936	1	predicted gene 9431
ENSMUSG00000109181	Gm5605	1.333	0.0768355	1	predicted gene 5605
ENSMUSG00000040663	Clcf1	-0.506	0.0768356	1	cardiotrophin-like cytokine factor 1
ENSMUSG00000057580	Gm10012	0.684	0.0769362	1	predicted pseudogene 10012
ENSMUSG00000074627	Mroh8	-0.708	0.0770164	1	maestro heat-like repeat family member 8
ENSMUSG00000097150	Gm26513	-0.708	0.0770164	1	predicted gene, 26513
ENSMUSG00000043903	Zfp469	-0.633	0.0770185	1	zinc finger protein 469
ENSMUSG00000048012	Zfp473	0.205	0.0770335	1	zinc finger protein 473
ENSMUSG00000023945	Slc5a7	0.413	0.0770716	1	solute carrier family 5 (choline transporter), member 7
ENSMUSG00000083974	Gm16053	-0.93	0.0771441	1	predicted gene 16053
ENSMUSG00000051037	Zfp455	-0.335	0.0773447	1	zinc finger protein 455
ENSMUSG00000029149	Krtcap3	0.31	0.0773958	1	keratinocyte associated protein 3
ENSMUSG00000034485	Uaca	0.15	0.0775198	1	uveal autoantigen with coiled-coil domains and ankyrin repeats
ENSMUSG00000054717	Hmgb2	0.14	0.0775592	1	high mobility group box 2
ENSMUSG00000102243	Gm37718	1.333	0.0776104	1	predicted gene, 37718
ENSMUSG00000025197	Cyp2c44	-0.74	0.0776227	1	cytochrome P450, family 2, subfamily c, polypeptide 44
ENSMUSG00000041842	Fhdc1	0.294	0.0777163	1	FH2 domain containing 1
ENSMUSG00000030400	Ercc2	-0.183	0.07777	1	excision repair cross-complementing rodent repair deficiency, complementation group 2
ENSMUSG00000048013	Krt35	1.326	0.0778505	1	keratin 35
ENSMUSG00000028423	Nfx1	-0.187	0.0779482	1	nuclear transcription factor, X-box binding 1
ENSMUSG00000020682	Mmp28	0.601	0.0780015	1	matrix metallopeptidase 28 (epilysin)
ENSMUSG00000047090	Tmem198b	0.21	0.0780245	1	transmembrane protein 198b
ENSMUSG00000093483	AA465934	-0.314	0.0780511	1	expressed sequence AA465934
ENSMUSG00000056501	Cebpb	-0.816	0.0781037	1	CCAAT/enhancer binding protein (C/EBP), beta
ENSMUSG00000044288	Cnr1	-0.249	0.0781159	1	cannabinoid receptor 1 (brain)
ENSMUSG00000037902	Sirpa	-0.155	0.0781171	1	signal-regulatory protein alpha
ENSMUSG00000023868	Pde10a	-0.258	0.0781188	1	phosphodiesterase 10A
ENSMUSG00000056917	Sipa1	-0.203	0.0782094	1	signal-induced proliferation associated gene 1
ENSMUSG00000024132	Eci1	0.319	0.0782445	1	enoyl-Coenzyme A delta isomerase 1
ENSMUSG00000081084	Gm5638	-1.52	0.0782995	1	predicted gene 5638
ENSMUSG00000110519	Olfr839-ps1	-3.039	0.0783013	1	olfactory receptor 839, pseudogene 1
ENSMUSG00000054766	Set	0.128	0.0783505	1	SET nuclear oncogene
ENSMUSG00000045231	BC106179	0.425	0.078359	1	cDNA sequence BC106179
ENSMUSG00000032443	Zcwpw2	-1.276	0.0783842	1	zinc finger, CW type with PWWP domain 2
ENSMUSG00000022871	Fetub	1.231	0.0783842	1	fetuin beta
ENSMUSG00000092409	Gm9613	1.432	0.0783842	1	predicted gene 9613
ENSMUSG00000001496	Nkx2-1	-1.038	0.0784428	1	NK2 homeobox 1
ENSMUSG00000025862	Stag2	0.115	0.0784494	1	stromal antigen 2
ENSMUSG00000054690	Emcn	-0.528	0.0784728	1	endomucin
ENSMUSG00000112175	AC152949.1	-2.001	0.0784991	1
ENSMUSG00000084860	2610204G07Rik	-1.055	0.0785227	1	RIKEN cDNA 2610204G07 gene
ENSMUSG00000097576	D930030I03Rik	-0.559	0.0785712	1	RIKEN cDNA D930030I03 gene
ENSMUSG00000015314	Slamf6	3.316	0.0785866	1	SLAM family member 6
ENSMUSG00000029765	Plxna4	-0.276	0.078628	1	plexin A4
ENSMUSG00000076052	Mir541	-3.291	0.0787751	1	microRNA 541
ENSMUSG00000086894	Gm15708	-0.645	0.0787925	1	predicted gene 15708
ENSMUSG00000021280	Exoc3l4	-0.495	0.0788226	1	exocyst complex component 3-like 4
ENSMUSG00000108634	Gm38534	-0.567	0.0789339	1	predicted gene, 38534
ENSMUSG00000080411	Mir1193	2.269	0.078995	1	microRNA 1193
ENSMUSG00000082605	Gm16148	-2.266	0.079056	1	predicted gene 16148
ENSMUSG00000017697	Ada	0.27	0.079058	1	adenosine deaminase
ENSMUSG00000024107	Lhcgr	2.268	0.0790989	1	luteinizing hormone/choriogonadotropin receptor
ENSMUSG00000057228	Aadat	0.272	0.07913	1	aminoadipate aminotransferase
ENSMUSG00000055489	Ano5	0.675	0.0791943	1	anoctamin 5
ENSMUSG00000001741	Il16	-0.566	0.0791963	1	interleukin 16
ENSMUSG00000112666	AC132384.16	-1.997	0.0792002	1
ENSMUSG00000031441	Atp11a	-0.18	0.0792293	1	ATPase, class VI, type 11A
ENSMUSG00000060519	Tor3a	0.224	0.0792785	1	torsin family 3, member A
ENSMUSG00000051379	Flrt3	-0.174	0.0793374	1	fibronectin leucine rich transmembrane protein 3
ENSMUSG00000088626	Gm23034	-1.754	0.0796603	1	predicted gene, 23034
ENSMUSG00000026723	Trdmt1	0.213	0.079674	1	tRNA aspartic acid methyltransferase 1
ENSMUSG00000047787	Flrt1	-0.662	0.0796763	1	fibronectin leucine rich transmembrane protein 1
ENSMUSG00000114865	CT009512.1	0.659	0.0797262	1
ENSMUSG00000030922	Lyrm1	0.344	0.0797945	1	LYR motif containing 1
ENSMUSG00000114707	CT010486.2	-1.359	0.0798077	1
ENSMUSG00000031881	Cdh16	-1.14	0.0798446	1	cadherin 16
ENSMUSG00000041781	Cpsf2	0.119	0.0798708	1	cleavage and polyadenylation specific factor 2
ENSMUSG00000047181	Samd14	-0.234	0.0799814	1	sterile alpha motif domain containing 14
ENSMUSG00000031073	Fgf15	-0.216	0.0800605	1	fibroblast growth factor 15
ENSMUSG00000060187	Lrrc10	-0.361	0.0800727	1	leucine rich repeat containing 10
ENSMUSG00000078612	Fyb2	-0.915	0.0801917	1	FYN binding protein 2
ENSMUSG00000094242	Gm5456	-0.915	0.0801917	1	predicted gene 5456
ENSMUSG00000070524	Fcrlb	-0.915	0.0801917	1	Fc receptor-like B
ENSMUSG00000090805	CAAA01165726.1	-3.049	0.0802986	1
ENSMUSG00000108090	Gm6637	-3.049	0.0802986	1	predicted gene 6637
ENSMUSG00000105076	A930003O13Rik	-0.938	0.0804237	1	RIKEN cDNA A930003O13 gene
ENSMUSG00000032316	Clk3	-0.156	0.0804453	1	CDC-like kinase 3
ENSMUSG00000025789	St8sia2	-0.21	0.0804929	1	ST8 alpha-N-acetyl-neuraminide alpha-2,8-sialyltransferase 2
ENSMUSG00000051517	Arhgef39	-0.21	0.0805007	1	Rho guanine nucleotide exchange factor (GEF) 39
ENSMUSG00000032011	Thy1	0.405	0.0805543	1	thymus cell antigen 1, theta
ENSMUSG00000087575	Gm12976	-2.002	0.0806213	1	predicted gene 12976
ENSMUSG00000055817	Mta3	0.152	0.0806216	1	metastasis associated 3
ENSMUSG00000022490	Ppp1r1a	0.245	0.0806402	1	protein phosphatase 1, regulatory (inhibitor) subunit 1A
ENSMUSG00000031479	Vps36	0.118	0.0807266	1	vacuolar protein sorting 36
ENSMUSG00000085260	Med9os	-0.93	0.0807494	1	mediator complex subunit 9, opposite strand
ENSMUSG00000030046	Bmp10	-0.568	0.0808281	1	bone morphogenetic protein 10
ENSMUSG00000078485	Plekhn1	-0.226	0.0808852	1	pleckstrin homology domain containing, family N member 1
ENSMUSG00000043531	Sorcs1	-0.697	0.0810737	1	sortilin-related VPS10 domain containing receptor 1
ENSMUSG00000106651	Gm42608	-3.054	0.081099	1	predicted gene 42608
ENSMUSG00000060924	Csmd1	1.232	0.0811949	1	CUB and Sushi multiple domains 1
ENSMUSG00000064063	BC048507	-1.278	0.0812075	1	cDNA sequence BC048507
ENSMUSG00000103968	2610509F24Rik	2.159	0.0813146	1	RIKEN cDNA 2610509F24 gene
ENSMUSG00000073680	Tmem88b	-0.595	0.0813557	1	transmembrane protein 88B
ENSMUSG00000087263	Gm15726	-0.683	0.0814998	1	predicted gene 15726
ENSMUSG00000035403	Crb2	-0.124	0.0815587	1	crumbs family member 2
ENSMUSG00000063681	Crb1	-0.418	0.0815636	1	crumbs family member 1, photoreceptor morphogenesis associated
ENSMUSG00000104569	Gm43054	-0.537	0.0816006	1	predicted gene 43054
ENSMUSG00000029026	Trp73	1.444	0.0816063	1	transformation related protein 73
ENSMUSG00000021981	Cab39l	0.123	0.0816252	1	calcium binding protein 39-like
ENSMUSG00000088334	Gm22842	-2.002	0.0816583	1	predicted gene, 22842
ENSMUSG00000022435	Upk3a	0.47	0.0816657	1	uroplakin 3A
ENSMUSG00000094189	Gm6134	1.085	0.0816691	1	predicted pseudogene 6134
ENSMUSG00000108818	Gm44869	-3.057	0.0816869	1	predicted gene 44869
ENSMUSG00000100131	Gm28439	-0.508	0.081695	1	predicted gene 28439
ENSMUSG00000071141	Rpl36a-ps3	0.441	0.0817237	1	ribosomal protein L36A, pseudogene 3
ENSMUSG00000040972	Igsf21	0.461	0.08178	1	immunoglobulin superfamily, member 21
ENSMUSG00000110170	St6galnac2	-1.062	0.0819157	1	ST6 (alpha-N-acetyl-neuraminyl-2,3-beta-galactosyl-1,3)-N-acetylgalactosaminide alpha-2,6-sialyltransferase 2
ENSMUSG00000006204	5430419D17Rik	1.497	0.0819918	1	RIKEN cDNA 5430419D17 gene
ENSMUSG00000097910	5033428I22Rik	-0.367	0.0820201	1	RIKEN cDNA 5033428I22 gene
ENSMUSG00000057816	1700007G11Rik	0.96	0.0820594	1	RIKEN cDNA 1700007G11 gene
ENSMUSG00000101210	Gm28720	-1.764	0.0821418	1	predicted gene 28720
ENSMUSG00000061665	Cd2ap	0.108	0.0823269	1	CD2-associated protein
ENSMUSG00000110873	AC093926.1	2.277	0.0824951	1
ENSMUSG00000039860	Srrm3	0.67	0.0825117	1	serine/arginine repetitive matrix 3
ENSMUSG00000104761	Gm43511	-0.591	0.0827796	1	predicted gene 43511
ENSMUSG00000099465	Gm3830	-1.754	0.0828088	1	predicted gene 3830
ENSMUSG00000104821	Gm42481	-3.553	0.0828156	1	predicted gene 42481
ENSMUSG00000026749	Nek6	-0.189	0.082831	1	NIMA (never in mitosis gene a)-related expressed kinase 6
ENSMUSG00000054752	Fsd1l	-0.28	0.0828478	1	fibronectin type III and SPRY domain containing 1-like
ENSMUSG00000105341	Gm43817	-0.536	0.0830145	1	predicted gene 43817
ENSMUSG00000038045	Sult6b1	0.648	0.0830491	1	sulfotransferase family, cytosolic, 6B, member 1
ENSMUSG00000093637	Gm20636	-0.972	0.0830916	1	predicted gene 20636
ENSMUSG00000022220	Adcy4	-0.346	0.0831051	1	adenylate cyclase 4
ENSMUSG00000021707	Dhfr	0.145	0.0831657	1	dihydrofolate reductase
ENSMUSG00000049299	Trappc1	0.135	0.0831766	1	trafficking protein particle complex 1
ENSMUSG00000046785	Epm2aip1	-0.149	0.0832646	1	EPM2A (laforin) interacting protein 1
ENSMUSG00000083829	Gm2199	-0.71	0.0832787	1	predicted gene 2199
ENSMUSG00000024136	Dnase1l2	-0.374	0.08337	1	deoxyribonuclease 1-like 2
ENSMUSG00000050010	Shisa3	-0.837	0.0834365	1	shisa family member 3
ENSMUSG00000020205	Phlda1	-0.224	0.0835492	1	pleckstrin homology like domain, family A, member 1
ENSMUSG00000085773	Gm16233	-0.641	0.0835722	1	predicted gene 16233
ENSMUSG00000025381	Cnpy2	0.126	0.0838211	1	canopy FGF signaling regulator 2
ENSMUSG00000110715	Gm5131	-3.071	0.083837	1	predicted gene 5131
ENSMUSG00000092698	Gm22926	-3.071	0.0838522	1	predicted gene, 22926
ENSMUSG00000108332	D530033B14Rik	-3.071	0.0838522	1	RIKEN cDNA D530033B14 gene
ENSMUSG00000059939	9430015G10Rik	-0.178	0.0838854	1	RIKEN cDNA 9430015G10 gene
ENSMUSG00000022370	Mrpl13	0.12	0.0838941	1	mitochondrial ribosomal protein L13
ENSMUSG00000020419	Hormad2	0.456	0.0840753	1	HORMA domain containing 2
ENSMUSG00000085833	Gm13003	-1.442	0.0840802	1	predicted gene 13003
ENSMUSG00000082325	Gm12642	0.588	0.0842095	1	predicted gene 12642
ENSMUSG00000031828	Klhl36	-0.343	0.0842408	1	kelch-like 36
ENSMUSG00000040945	Rcc2	0.138	0.0842521	1	regulator of chromosome condensation 2
ENSMUSG00000000093	Tbx2	-0.305	0.0843253	1	T-box 2
ENSMUSG00000113898	AC166827.2	-0.594	0.0843346	1
ENSMUSG00000041309	Nkx6-2	-0.568	0.0844709	1	NK6 homeobox 2
ENSMUSG00000096630	Vmn2r26	-3.075	0.0844765	1	vomeronasal 2, receptor 26
ENSMUSG00000039740	Alg2	-0.184	0.084576	1	asparagine-linked glycosylation 2 (alpha-1,3-mannosyltransferase)
ENSMUSG00000049872	Fam26e	0.561	0.0846842	1	family with sequence similarity 26, member E
ENSMUSG00000079388	2610042L04Rik	0.538	0.084969	1	RIKEN cDNA 2610042L04 gene
ENSMUSG00000091993	B930036N10Rik	0.743	0.0850869	1	RIKEN cDNA B930036N10 gene
ENSMUSG00000031549	Ido2	0.403	0.0850878	1	indoleamine 2,3-dioxygenase 2
ENSMUSG00000113918	AC132609.2	-0.578	0.0850968	1
ENSMUSG00000035357	Pdzrn3	0.163	0.085219	1	PDZ domain containing RING finger 3
ENSMUSG00000046886	Zfp474	1.421	0.0852231	1	zinc finger protein 474
ENSMUSG00000018845	Unc45b	-0.209	0.0852698	1	unc-45 myosin chaperone B
ENSMUSG00000086658	Gm14260	0.854	0.0853052	1	predicted gene 14260
ENSMUSG00000082229	Nap1l2	0.234	0.0853076	1	nucleosome assembly protein 1-like 2
ENSMUSG00000045609	Gm5455	1.997	0.0853188	1	predicted pseudogene 5455
ENSMUSG00000046997	Spsb4	-0.209	0.0854304	1	splA/ryanodine receptor domain and SOCS box containing 4
ENSMUSG00000057777	Mab21l2	-0.306	0.0855018	1	mab-21-like 2 (C. elegans)
ENSMUSG00000104392	Gm37962	-0.797	0.0855077	1	predicted gene, 37962
ENSMUSG00000009248	Ascl2	-0.682	0.085613	1	achaete-scute family bHLH transcription factor 2
ENSMUSG00000037716	Ccdc33	0.484	0.0856175	1	coiled-coil domain containing 33
ENSMUSG00000026787	Gad2	-0.625	0.0856774	1	glutamic acid decarboxylase 2
ENSMUSG00000052248	Zeb2os	0.493	0.0857618	1	zinc finger E-box binding homeobox 2, opposite strand
ENSMUSG00000083907	Plk-ps1	-0.438	0.0857813	1	polo-like kinase, pseudogene 1
ENSMUSG00000087143	A830082K12Rik	-0.49	0.0858646	1	RIKEN cDNA A830082K12 gene
ENSMUSG00000085007	Gm11549	0.907	0.0859061	1	predicted gene 11549
ENSMUSG00000037605	Adgrl3	-0.375	0.0859072	1	adhesion G protein-coupled receptor L3
ENSMUSG00000091811	Inafm1	0.288	0.0859136	1	InaF motif containing 1
ENSMUSG00000030226	Lmo3	-0.438	0.0859443	1	LIM domain only 3
ENSMUSG00000014786	Slc9a5	-0.305	0.0861391	1	solute carrier family 9 (sodium/hydrogen exchanger), member 5
ENSMUSG00000029309	Sparcl1	-0.25	0.0862012	1	SPARC-like 1
ENSMUSG00000023147	Wrb	-0.203	0.0862428	1	tryptophan rich basic protein
ENSMUSG00000045662	Henmt1	0.656	0.086315	1	HEN1 methyltransferase homolog 1 (Arabidopsis)
ENSMUSG00000052137	Rbm12b2	-0.203	0.0864293	1	RNA binding motif protein 12 B2
ENSMUSG00000021809	Nudt13	-0.31	0.0864929	1	nudix (nucleoside diphosphate linked moiety X)-type motif 13
ENSMUSG00000039543	Cfap70	0.498	0.0864947	1	cilia and flagella associated protein 70
ENSMUSG00000098146	Gm26935	-0.676	0.0865399	1	predicted gene, 26935
ENSMUSG00000056174	Col8a2	0.397	0.0867566	1	collagen, type VIII, alpha 2
ENSMUSG00000086387	Gm15563	-1.756	0.0869451	1	predicted gene 15563
ENSMUSG00000112806	AC122539.3	-0.543	0.0870036	1
ENSMUSG00000073843	Gm12542	-1.031	0.0872015	1	predicted gene 12542
ENSMUSG00000108977	Gm39119	-0.65	0.087325	1	predicted gene, 39119
ENSMUSG00000049001	Ndnf	-0.362	0.0874244	1	neuron-derived neurotrophic factor
ENSMUSG00000029248	Thegl	-0.762	0.087459	1	theg spermatid protein like
ENSMUSG00000022831	Hcls1	-0.634	0.0876378	1	hematopoietic cell specific Lyn substrate 1
ENSMUSG00000096965	3300005D01Rik	-0.896	0.0876792	1	RIKEN cDNA 3300005D01 gene
ENSMUSG00000082926	Gm8172	-0.514	0.0877417	1	predicted pseudogene 8172
ENSMUSG00000114003	AC124744.2	-0.33	0.0878016	1
ENSMUSG00000028078	Dclk2	-0.309	0.0878124	1	doublecortin-like kinase 2
ENSMUSG00000040327	Cul9	-0.274	0.0878337	1	cullin 9
ENSMUSG00000043924	Ncmap	1.228	0.0878795	1	noncompact myelin associated protein
ENSMUSG00000085201	Nr6a1os	-1.445	0.0879202	1	nuclear receptor subfamily 6, group A, member 1, opposite strand
ENSMUSG00000012282	Wnt8a	0.696	0.0879364	1	wingless-type MMTV integration site family, member 8A
ENSMUSG00000097287	D130017N08Rik	0.267	0.087948	1	RIKEN cDNA D130017N08 gene
ENSMUSG00000027186	Elf5	-0.413	0.0879925	1	E74-like factor 5
ENSMUSG00000078180	Gm20900	0.49	0.0880651	1	predicted gene, 20900
ENSMUSG00000029863	Casp2	-0.153	0.0880697	1	caspase 2
ENSMUSG00000033987	Dnah17	-0.401	0.0881139	1	dynein, axonemal, heavy chain 17
ENSMUSG00000101567	Txn-ps1	0.93	0.0882224	1	thioredoxin, pseudogene 1
ENSMUSG00000045624	Esf1	0.118	0.0882629	1	ESF1 nucleolar pre-rRNA processing protein homolog
ENSMUSG00000048142	Nat8l	-0.262	0.0884056	1	N-acetyltransferase 8-like
ENSMUSG00000036699	Zcchc12	0.286	0.0886189	1	zinc finger, CCHC domain containing 12
ENSMUSG00000008307	1700109H08Rik	-0.362	0.0888402	1	RIKEN cDNA 1700109H08 gene
ENSMUSG00000025013	Tll2	0.925	0.0888872	1	tolloid-like 2
ENSMUSG00000105517	Gm42436	2.006	0.0889334	1	predicted gene 42436
ENSMUSG00000035783	Acta2	-0.211	0.0889754	1	actin, alpha 2, smooth muscle, aorta
ENSMUSG00000050493	Fam167b	-1.357	0.0891508	1	family with sequence similarity 167, member B
ENSMUSG00000104156	Gm38102	-0.662	0.0891706	1	predicted gene, 38102
ENSMUSG00000049751	Rpl36al	-0.425	0.0891866	1	ribosomal protein L36A-like
ENSMUSG00000022475	Hdac7	-0.147	0.0892454	1	histone deacetylase 7
ENSMUSG00000061080	Lsamp	-0.333	0.0892656	1	limbic system-associated membrane protein
ENSMUSG00000048709	Gm8666	-0.564	0.0893121	1	predicted gene 8666
ENSMUSG00000033355	Rtp4	1.238	0.0893614	1	receptor transporter protein 4
ENSMUSG00000021702	Thbs4	-0.297	0.0893772	1	thrombospondin 4
ENSMUSG00000027220	Syt13	0.19	0.0893833	1	synaptotagmin XIII
ENSMUSG00000086502	B130055M24Rik	-0.212	0.0894286	1	RIKEN cDNA B130055M24 gene
ENSMUSG00000097325	Gm16897	-0.897	0.0895856	1	predicted gene, 16897
ENSMUSG00000021294	Kif26a	-0.211	0.089592	1	kinesin family member 26A
ENSMUSG00000112249	AC158595.1	-0.648	0.0896187	1
ENSMUSG00000023903	Mmp25	0.32	0.0898695	1	matrix metallopeptidase 25
ENSMUSG00000038766	Gabpb2	0.115	0.0899015	1	GA repeat binding protein, beta 2
ENSMUSG00000073079	Srp54a	0.222	0.0899683	1	signal recognition particle 54A
ENSMUSG00000015094	Npdc1	-0.235	0.0900103	1	neural proliferation, differentiation and control 1
ENSMUSG00000053164	Gpr21	0.605	0.0901936	1	G protein-coupled receptor 21
ENSMUSG00000090053	Palm2	-0.391	0.0903528	1	paralemmin 2
ENSMUSG00000041378	Cldn5	-0.264	0.0905696	1	claudin 5
ENSMUSG00000106317	Gm43848	-0.454	0.0906366	1	predicted gene 43848
ENSMUSG00000103403	Gm37931	-1.139	0.0906375	1	predicted gene, 37931
ENSMUSG00000001029	Icam2	-0.305	0.0906721	1	intercellular adhesion molecule 2
ENSMUSG00000055254	Ntrk2	0.237	0.0906985	1	neurotrophic tyrosine kinase, receptor, type 2
ENSMUSG00000022177	Haus4	0.163	0.0907141	1	HAUS augmin-like complex, subunit 4
ENSMUSG00000026187	Xrcc5	0.113	0.0907306	1	X-ray repair complementing defective repair in Chinese hamster cells 5
ENSMUSG00000021391	Cenpp	0.188	0.0908497	1	centromere protein P
ENSMUSG00000000486	2001-09-01	-0.252	0.0908567	1	septin 1
ENSMUSG00000106492	Gm29707	0.953	0.0909664	1	predicted gene, 29707
ENSMUSG00000052293	Taf9	-0.616	0.0912953	1	TATA-box binding protein associated factor 9
ENSMUSG00000014498	Ankrd52	-0.166	0.0913045	1	ankyrin repeat domain 52
ENSMUSG00000098202	B830012L14Rik	-0.748	0.0913106	1	RIKEN cDNA B830012L14 gene
ENSMUSG00000102748	Pcdhgb2	-0.389	0.0913584	1	protocadherin gamma subfamily B, 2
ENSMUSG00000022619	Mapk8ip2	0.265	0.0914715	1	mitogen-activated protein kinase 8 interacting protein 2
ENSMUSG00000051074	4930579K19Rik	0.805	0.0915825	1	RIKEN cDNA 4930579K19 gene
ENSMUSG00000021613	Hapln1	-0.152	0.0915932	1	hyaluronan and proteoglycan link protein 1
ENSMUSG00000046580	Gm7862	-0.245	0.0916619	1	predicted gene 7862
ENSMUSG00000092187	Gm20457	0.389	0.0917263	1	predicted gene 20457
ENSMUSG00000048782	Insc	-1.386	0.0919955	1	inscuteable homolog (Drosophila)
ENSMUSG00000017314	Mpp2	-0.292	0.0920286	1	membrane protein, palmitoylated 2 (MAGUK p55 subfamily member 2)
ENSMUSG00000070563	Spaca4	-0.868	0.0922391	1	sperm acrosome associated 4
ENSMUSG00000003410	Elavl3	0.393	0.0922762	1	ELAV (embryonic lethal, abnormal vision, Drosophila)-like 3 (Hu antigen C)
ENSMUSG00000073995	Gm10604	-1.405	0.0923056	1	predicted gene 10604
ENSMUSG00000082838	Gm14519	-1.405	0.0923056	1	predicted gene 14519
ENSMUSG00000109555	Gm44891	-1.405	0.0923056	1	predicted gene 44891
ENSMUSG00000108171	Gm43915	-1.405	0.0923056	1	predicted gene, 43915
ENSMUSG00000002791	Pdxk-ps	1.337	0.0923056	1	pyridoxal (pyridoxine, vitamin B6) kinase, pseudogene
ENSMUSG00000081771	Gm15381	1.683	0.0923056	1	predicted gene 15381
ENSMUSG00000097376	Gm8705	1.683	0.0923056	1	predicted gene 8705
ENSMUSG00000087354	4930404I05Rik	-0.724	0.0923138	1	RIKEN cDNA 4930404I05 gene
ENSMUSG00000033053	1700028P14Rik	1.147	0.0924115	1	RIKEN cDNA 1700028P14 gene
ENSMUSG00000064919	Gm22572	-1.214	0.0924874	1	predicted gene, 22572
ENSMUSG00000038604	Ripor1	-0.14	0.0925435	1	RHO family interacting cell polarization regulator 1
ENSMUSG00000019837	Gtf3c6	0.113	0.0926316	1	general transcription factor IIIC, polypeptide 6, alpha
ENSMUSG00000080779	Gm8731	-1.385	0.0927028	1	predicted gene 8731
ENSMUSG00000043923	Ccdc84	-0.304	0.0927394	1	coiled-coil domain containing 84
ENSMUSG00000005705	Agrp	-0.845	0.0929505	1	agouti related neuropeptide
ENSMUSG00000102633	Gm38224	1.683	0.0931134	1	predicted gene, 38224
ENSMUSG00000034845	Plvap	-0.249	0.0931547	1	plasmalemma vesicle associated protein
ENSMUSG00000014747	Ankrd53	-0.728	0.0931668	1	ankyrin repeat domain 53
ENSMUSG00000081739	Mdm4-ps	-1.2	0.0931762	1	transformed mouse 3T3 cell double minute 4, pseudogene
ENSMUSG00000081343	Gm16071	-1.121	0.0931762	1	predicted gene 16071
ENSMUSG00000038756	Ttll6	1.151	0.0931762	1	tubulin tyrosine ligase-like family, member 6
ENSMUSG00000081205	Gm5940	1.151	0.0931762	1	predicted gene 5940
ENSMUSG00000097876	Gm16892	-0.632	0.0931807	1	predicted gene, 16892
ENSMUSG00000028207	Asph	-0.153	0.0931986	1	aspartate-beta-hydroxylase
ENSMUSG00000056536	Pign	0.132	0.0932256	1	phosphatidylinositol glycan anchor biosynthesis, class N
ENSMUSG00000103376	Gm37179	-0.609	0.0932683	1	predicted gene, 37179
ENSMUSG00000106149	Gm43430	-0.912	0.0932921	1	predicted gene 43430
ENSMUSG00000031302	Nlgn3	0.4	0.0934748	1	neuroligin 3
ENSMUSG00000025202	Scd3	0.503	0.0935328	1	stearoyl-coenzyme A desaturase 3
ENSMUSG00000086127	Gm11934	-0.83	0.0939553	1	predicted gene 11934
ENSMUSG00000031274	Col4a5	-0.15	0.0939586	1	collagen, type IV, alpha 5
ENSMUSG00000107211	Gm5864	0.695	0.0939586	1	predicted gene 5864
ENSMUSG00000112830	AC108401.4	-1.029	0.0939733	1
ENSMUSG00000081732	Gm15495	1.683	0.0939832	1	predicted gene 15495
ENSMUSG00000040260	Daam2	-0.172	0.0940922	1	dishevelled associated activator of morphogenesis 2
ENSMUSG00000064814	Gm23939	1.841	0.0941983	1	predicted gene, 23939
ENSMUSG00000042320	Prox2	-0.429	0.0942027	1	prospero homeobox 2
ENSMUSG00000039063	Echdc3	0.411	0.0943438	1	enoyl Coenzyme A hydratase domain containing 3
ENSMUSG00000062312	Erbb2	-0.143	0.0943658	1	erb-b2 receptor tyrosine kinase 2
ENSMUSG00000020790	Ankfy1	0.12	0.0943986	1	ankyrin repeat and FYVE domain containing 1
ENSMUSG00000055818	A230083G16Rik	-0.54	0.0944873	1	RIKEN cDNA A230083G16 gene
ENSMUSG00000026830	Ermn	0.289	0.0945238	1	ermin, ERM-like protein
ENSMUSG00000031344	Gabrq	-1.282	0.0946254	1	gamma-aminobutyric acid (GABA) A receptor, subunit theta
ENSMUSG00000078908	Mon1b	0.147	0.0947353	1	MON1 homolog B, secretory traffciking associated
ENSMUSG00000090958	Lrrc32	-0.298	0.0947437	1	leucine rich repeat containing 32
ENSMUSG00000021196	Pfkp	-0.213	0.0947835	1	phosphofructokinase, platelet
ENSMUSG00000019997	Ctgf	-0.224	0.0948904	1	connective tissue growth factor
ENSMUSG00000066952	Myo1h	-0.737	0.094909	1	myosin 1H
ENSMUSG00000069372	Ctxn3	-0.962	0.0951992	1	cortexin 3
ENSMUSG00000092570	Plut	-0.84	0.0955102	1	PDX1 associated lncRNA, upregulator of transcription
ENSMUSG00000039316	Rftn1	0.208	0.0955164	1	raftlin lipid raft linker 1
ENSMUSG00000042895	Abra	-0.477	0.0955638	1	actin-binding Rho activating protein
ENSMUSG00000011877	Git1	-0.106	0.0955972	1	G protein-coupled receptor kinase-interactor 1
ENSMUSG00000071392	Ect2l	0.756	0.0959288	1	epithelial cell transforming sequence 2 oncogene-like
ENSMUSG00000051951	Xkr4	0.5	0.0959722	1	X-linked Kx blood group related 4
ENSMUSG00000106067	Gm7902	-0.946	0.0961616	1	predicted gene 7902
ENSMUSG00000084168	Atp5l2-ps	0.818	0.096213	1	ATP synthase, H+ transporting, mitochondrial FO complex, subunit G2, pseudogene
ENSMUSG00000002329	Mdp1	0.152	0.096267	1	magnesium-dependent phosphatase 1
ENSMUSG00000107734	Gm30055	1.219	0.0962815	1	predicted gene, 30055
ENSMUSG00000071103	1700029J07Rik	-0.323	0.0963006	1	RIKEN cDNA 1700029J07 gene
ENSMUSG00000051397	Tacstd2	0.291	0.0963428	1	tumor-associated calcium signal transducer 2
ENSMUSG00000065591	Gm22753	1.012	0.0965453	1	predicted gene, 22753
ENSMUSG00000019848	Popdc3	0.323	0.0966867	1	popeye domain containing 3
ENSMUSG00000097921	Gm26576	0.846	0.0967919	1	predicted gene, 26576
ENSMUSG00000097282	5031415H12Rik	-0.895	0.0968	1	RIKEN cDNA 5031415H12 gene
ENSMUSG00000051495	Irf2bp2	-0.188	0.0968783	1	interferon regulatory factor 2 binding protein 2
ENSMUSG00000056014	A430033K04Rik	0.193	0.0969643	1	RIKEN cDNA A430033K04 gene
ENSMUSG00000051439	Cd14	-0.623	0.096974	1	CD14 antigen
ENSMUSG00000065434	Mir7-1	-0.581	0.0970316	1	microRNA 7-1
ENSMUSG00000105199	Gm43581	-0.984	0.0971362	1	predicted gene 43581
ENSMUSG00000085897	Gm11604	-0.99	0.0971811	1	predicted gene 11604
ENSMUSG00000086753	Gm15751	-0.331	0.0971976	1	predicted gene 15751
ENSMUSG00000030707	Coro1a	0.315	0.097225	1	coronin, actin binding protein 1A
ENSMUSG00000034800	Zfp661	-0.217	0.0972557	1	zinc finger protein 661
ENSMUSG00000045658	Pid1	0.3	0.0972744	1	phosphotyrosine interaction domain containing 1
ENSMUSG00000042106	Fam212a	-0.24	0.0973102	1	family with sequence similarity 212, member A
ENSMUSG00000113275	AC155241.2	-1.087	0.0975129	1
ENSMUSG00000068686	Cd59b	-0.399	0.0975151	1	CD59b antigen
ENSMUSG00000061535	C1qtnf7	-1.608	0.0976306	1	C1q and tumor necrosis factor related protein 7
ENSMUSG00000014444	Piezo1	-0.143	0.0976926	1	piezo-type mechanosensitive ion channel component 1
ENSMUSG00000048327	Ckap2l	0.138	0.0979872	1	cytoskeleton associated protein 2-like
ENSMUSG00000029714	Gigyf1	-0.128	0.0979985	1	GRB10 interacting GYF protein 1
ENSMUSG00000069170	Adgrv1	-0.255	0.0980084	1	adhesion G protein-coupled receptor V1
ENSMUSG00000081249	Gm11517	-0.544	0.0980542	1	predicted gene 11517
ENSMUSG00000037940	Inpp4b	-0.376	0.0981848	1	inositol polyphosphate-4-phosphatase, type II
ENSMUSG00000064672	Gm22806	-0.687	0.0983827	1	predicted gene, 22806
ENSMUSG00000026841	Fibcd1	-0.814	0.098451	1	fibrinogen C domain containing 1
ENSMUSG00000112612	AC159334.1	-1.234	0.0985038	1
ENSMUSG00000031781	Ciapin1	0.178	0.0985083	1	cytokine induced apoptosis inhibitor 1
ENSMUSG00000075334	Rprm	-0.389	0.0985163	1	reprimo, TP53 dependent G2 arrest mediator candidate
ENSMUSG00000040596	Pogk	-0.19	0.0985602	1	pogo transposable element with KRAB domain
ENSMUSG00000026668	Ucma	-1.74	0.0986369	1	upper zone of growth plate and cartilage matrix associated
ENSMUSG00000103409	Lsmem2	-0.557	0.0986643	1	leucine-rich single-pass membrane protein 2
ENSMUSG00000049985	Ankrd55	0.859	0.0987863	1	ankyrin repeat domain 55
ENSMUSG00000086022	Rad51ap2	0.859	0.0987863	1	RAD51 associated protein 2
ENSMUSG00000105843	Gm19439	0.991	0.0989213	1	predicted gene, 19439
ENSMUSG00000031627	Irf2	-0.251	0.098987	1	interferon regulatory factor 2
ENSMUSG00000042228	Lyn	-0.215	0.0990925	1	LYN proto-oncogene, Src family tyrosine kinase
ENSMUSG00000026468	Lhx4	0.611	0.0991046	1	LIM homeobox protein 4
ENSMUSG00000055447	Cd47	-0.203	0.0993019	1	CD47 antigen (Rh-related antigen, integrin-associated signal transducer)
ENSMUSG00000113334	AC113508.1	-0.348	0.0993674	1
ENSMUSG00000056899	Immp2l	0.357	0.0994329	1	IMP2 inner mitochondrial membrane peptidase-like (S. cerevisiae)
ENSMUSG00000022419	Deptor	0.26	0.0995239	1	DEP domain containing MTOR-interacting protein
ENSMUSG00000039476	Prrx2	-0.16	0.0995734	1	paired related homeobox 2
ENSMUSG00000026586	Prrx1	-0.182	0.0996503	1	paired related homeobox 1
ENSMUSG00000026976	Pax8	-0.533	0.0997893	1	paired box 8
ENSMUSG00000038239	Hrc	-0.324	0.0998907	1	histidine rich calcium binding protein
ENSMUSG00000026622	Nek2	0.126	0.0999432	1	NIMA (never in mitosis gene a)-related expressed kinase 2
ENSMUSG00000030257	Srgap3	-0.184	0.100064	1	SLIT-ROBO Rho GTPase activating protein 3
ENSMUSG00000025889	Snca	0.718	0.10007	1	synuclein, alpha
ENSMUSG00000029269	Sult1b1	0.87	0.100085	1	sulfotransferase family 1B, member 1
ENSMUSG00000031833	Mast3	-0.189	0.100107	1	microtubule associated serine/threonine kinase 3
ENSMUSG00000114419	AC173482.2	-0.486	0.100141	1
ENSMUSG00000103520	1110025M09Rik	-0.46	0.100144	1	RIKEN cDNA 1110025M09 gene
ENSMUSG00000015843	Rxrg	0.501	0.100188	1	retinoid X receptor gamma
ENSMUSG00000080478	Snord23	1.535	0.100197	1	small nucleolar RNA, C/D box 23
ENSMUSG00000075270	Pde11a	-0.557	0.100254	1	phosphodiesterase 11A
ENSMUSG00000037907	Ankrd13b	-0.208	0.100282	1	ankyrin repeat domain 13b
ENSMUSG00000028675	Pnrc2	0.12	0.100302	1	proline-rich nuclear receptor coactivator 2
ENSMUSG00000063684	Gm13910	-0.618	0.100549	1	predicted gene 13910
ENSMUSG00000112140	AC107661.1	0.711	0.10074	1
ENSMUSG00000085858	Gm15831	1.341	0.100755	1	predicted gene 15831
ENSMUSG00000102553	D930036K23Rik	-0.466	0.100767	1	RIKEN cDNA D930036K23 gene
ENSMUSG00000009876	Cox4i2	-0.279	0.100816	1	cytochrome c oxidase subunit 4I2
ENSMUSG00000022704	Qtrt2	-0.205	0.100845	1	queuine tRNA-ribosyltransferase accessory subunit 2
ENSMUSG00000109532	Gm42397	-2.183	0.100864	1	predicted gene, 42397
ENSMUSG00000028750	Pla2g2c	0.676	0.100877	1	phospholipase A2, group IIC
ENSMUSG00000038213	Tapbpl	0.349	0.100912	1	TAP binding protein-like
ENSMUSG00000020101	Vsir	-0.241	0.100929	1	V-set immunoregulatory receptor
ENSMUSG00000026020	Nop58	0.118	0.100967	1	NOP58 ribonucleoprotein
ENSMUSG00000045690	Wdr89	0.144	0.100996	1	WD repeat domain 89
ENSMUSG00000078252	Krtap17-1	0.891	0.101012	1	keratin associated protein 17-1
ENSMUSG00000097058	4930556M19Rik	-1.187	0.101036	1	RIKEN cDNA 4930556M19 gene
ENSMUSG00000046101	Mcmdc2	-0.301	0.101067	1	minichromosome maintenance domain containing 2
ENSMUSG00000020799	Tekt1	0.302	0.101087	1	tektin 1
ENSMUSG00000058064	Gm10036	0.319	0.101126	1	predicted gene 10036
ENSMUSG00000045095	Magi1	0.138	0.101169	1	membrane associated guanylate kinase, WW and PDZ domain containing 1
ENSMUSG00000100600	A230077H06Rik	-0.485	0.101234	1	RIKEN cDNA A230077H06 gene
ENSMUSG00000104677	Gm43376	2.279	0.101283	1	predicted gene 43376
ENSMUSG00000019787	Trdn	-0.638	0.101294	1	triadin
ENSMUSG00000051177	Plcb1	-0.283	0.10132	1	phospholipase C, beta 1
ENSMUSG00000110504	Gm45797	1.41	0.101394	1	predicted gene 45797
ENSMUSG00000028217	Cdh17	0.875	0.101439	1	cadherin 17
ENSMUSG00000039865	Slc44a3	0.442	0.101593	1	solute carrier family 44, member 3
ENSMUSG00000102759	Gm10463	1.152	0.101641	1	predicted gene 10463
ENSMUSG00000106205	C230096K16Rik	-0.539	0.101714	1	RIKEN cDNA C230096K16 gene
ENSMUSG00000028444	Cntfr	-0.208	0.101738	1	ciliary neurotrophic factor receptor
ENSMUSG00000022836	Mylk	-0.306	0.101744	1	myosin, light polypeptide kinase
ENSMUSG00000039838	Slc45a1	0.441	0.101821	1	solute carrier family 45, member 1
ENSMUSG00000025220	Mgea5	0.109	0.101879	1	meningioma expressed antigen 5 (hyaluronidase)
ENSMUSG00000052920	Prkg1	-0.36	0.101903	1	protein kinase, cGMP-dependent, type I
ENSMUSG00000045328	Cenpe	0.145	0.101958	1	centromere protein E
ENSMUSG00000041649	Klf8	0.258	0.10202	1	Kruppel-like factor 8
ENSMUSG00000036275	9530068E07Rik	-0.144	0.102049	1	RIKEN cDNA 9530068E07 gene
ENSMUSG00000111383	AC159899.1	3.323	0.10206	1
ENSMUSG00000114167	CT868733.2	-0.938	0.102071	1
ENSMUSG00000024451	Arap3	-0.146	0.102086	1	ArfGAP with RhoGAP domain, ankyrin repeat and PH domain 3
ENSMUSG00000059003	Grin2a	-0.511	0.102183	1	glutamate receptor, ionotropic, NMDA2A (epsilon 1)
ENSMUSG00000097703	Gm26623	-0.49	0.102438	1	predicted gene, 26623
ENSMUSG00000031824	6430548M08Rik	-0.28	0.102442	1	RIKEN cDNA 6430548M08 gene
ENSMUSG00000024558	Mapk4	0.251	0.10263	1	mitogen-activated protein kinase 4
ENSMUSG00000072852	2310040G07Rik	1.065	0.102656	1	RIKEN cDNA 2310040G07 gene
ENSMUSG00000010825	Grid2ip	1.215	0.102656	1	glutamate receptor, ionotropic, delta 2 (Grid2) interacting protein 1
ENSMUSG00000033439	Trmt13	-0.255	0.102669	1	tRNA methyltransferase 13
ENSMUSG00000103763	Gm37860	-1.093	0.10275	1	predicted gene, 37860
ENSMUSG00000060600	Eno3	-0.223	0.102901	1	enolase 3, beta muscle
ENSMUSG00000053289	Ddx10	0.113	0.102953	1	DEAD (Asp-Glu-Ala-Asp) box polypeptide 10
ENSMUSG00000021360	Gcnt2	0.219	0.10302	1	glucosaminyl (N-acetyl) transferase 2, I-branching enzyme
ENSMUSG00000026404	Ddx59	0.169	0.103021	1	DEAD (Asp-Glu-Ala-Asp) box polypeptide 59
ENSMUSG00000034771	Tle2	-0.43	0.103092	1	transducin-like enhancer of split 2
ENSMUSG00000044361	BC024139	-0.735	0.103195	1	cDNA sequence BC024139
ENSMUSG00000034224	Slc38a8	0.826	0.103312	1	solute carrier family 38, member 8
ENSMUSG00000040365	Trim41	0.128	0.103386	1	tripartite motif-containing 41
ENSMUSG00000107076	Gm43480	-1.194	0.103444	1	predicted gene 43480
ENSMUSG00000078183	Gm15610	0.571	0.10353	1	predicted gene 15610
ENSMUSG00000042010	Acacb	-0.265	0.1038	1	acetyl-Coenzyme A carboxylase beta
ENSMUSG00000030889	Vwa3a	0.601	0.103863	1	von Willebrand factor A domain containing 3A
ENSMUSG00000077380	Gm22661	-0.76	0.103883	1	predicted gene, 22661
ENSMUSG00000087648	E130018N17Rik	0.671	0.103883	1	RIKEN cDNA E130018N17 gene
ENSMUSG00000032314	Etfa	0.182	0.10394	1	electron transferring flavoprotein, alpha polypeptide
ENSMUSG00000024096	Ralbp1	0.107	0.103951	1	ralA binding protein 1
ENSMUSG00000084519	Gm22478	-0.45	0.103998	1	predicted gene, 22478
ENSMUSG00000106926	Rpl7-ps7	0.317	0.104001	1	ribosomal protein L7, pseudogene 7
ENSMUSG00000068141	Gm10232	0.283	0.104247	1	predicted pseudogene 10232
ENSMUSG00000078706	Gm53	-0.267	0.104274	1	predicted gene 53
ENSMUSG00000033213	AA467197	-1.833	0.104296	1	expressed sequence AA467197
ENSMUSG00000037348	Paqr7	-0.315	0.104405	1	progestin and adipoQ receptor family member VII
ENSMUSG00000048814	Lonrf2	-0.407	0.104418	1	LON peptidase N-terminal domain and ring finger 2
ENSMUSG00000109209	Gm45104	-0.675	0.104436	1	predicted gene 45104
ENSMUSG00000049307	Fut4	-0.247	0.104452	1	fucosyltransferase 4
ENSMUSG00000032303	Chrna3	0.376	0.104546	1	cholinergic receptor, nicotinic, alpha polypeptide 3
ENSMUSG00000001383	Zmat2	0.112	0.104657	1	zinc finger, matrin type 2
ENSMUSG00000024575	Pde6a	1.174	0.104734	1	phosphodiesterase 6A, cGMP-specific, rod, alpha
ENSMUSG00000020923	Ubtf	0.098	0.104737	1	upstream binding transcription factor, RNA polymerase I
ENSMUSG00000040048	Ndufb10	0.14	0.104763	1	NADH dehydrogenase (ubiquinone) 1 beta subcomplex, 10
ENSMUSG00000028803	Nipal3	0.241	0.104765	1	NIPA-like domain containing 3
ENSMUSG00000101698	Gm29562	2.472	0.10485	1	predicted gene 29562
ENSMUSG00000072576	Gm16020	0.665	0.104883	1	predicted gene 16020
ENSMUSG00000039239	Tgfb2	-0.164	0.10525	1	transforming growth factor, beta 2
ENSMUSG00000061028	Clasrp	-0.143	0.105274	1	CLK4-associating serine/arginine rich protein
ENSMUSG00000021764	Ndufs4	0.137	0.105275	1	NADH dehydrogenase (ubiquinone) Fe-S protein 4
ENSMUSG00000023336	Wfdc1	-1.061	0.10553	1	WAP four-disulfide core domain 1
ENSMUSG00000028245	Nsmaf	-0.196	0.105643	1	neutral sphingomyelinase (N-SMase) activation associated factor
ENSMUSG00000040040	Ift88	0.142	0.10565	1	intraflagellar transport 88
ENSMUSG00000061740	Cyp2d22	-0.451	0.10582	1	cytochrome P450, family 2, subfamily d, polypeptide 22
ENSMUSG00000113959	AC124739.5	0.335	0.105852	1
ENSMUSG00000032649	Colgalt2	-0.455	0.10598	1	collagen beta(1-O)galactosyltransferase 2
ENSMUSG00000056553	Ptprn2	-0.34	0.105987	1	protein tyrosine phosphatase, receptor type, N polypeptide 2
ENSMUSG00000059456	Ptk2b	0.274	0.106027	1	PTK2 protein tyrosine kinase 2 beta
ENSMUSG00000061758	Akr1b10	0.197	0.106137	1	aldo-keto reductase family 1, member B10 (aldose reductase)
ENSMUSG00000086219	Srrm4os	-0.985	0.106191	1	serine/arginine repetitive matrix 4, opposite strand
ENSMUSG00000003623	Crot	0.121	0.106227	1	carnitine O-octanoyltransferase
ENSMUSG00000024843	Chka	-0.155	0.106416	1	choline kinase alpha
ENSMUSG00000104682	Gm42636	-0.416	0.106453	1	predicted gene 42636
ENSMUSG00000114789	AC117656.3	-3.076	0.106457	1
ENSMUSG00000027335	Adra1d	1.353	0.106501	1	adrenergic receptor, alpha 1d
ENSMUSG00000040936	Ulk4	-0.256	0.106933	1	unc-51-like kinase 4
ENSMUSG00000082233	Gm6506	0.467	0.106942	1	predicted gene 6506
ENSMUSG00000063594	Gng8	-0.48	0.106944	1	guanine nucleotide binding protein (G protein), gamma 8
ENSMUSG00000031360	Ctps2	0.151	0.106946	1	cytidine 5'-triphosphate synthase 2
ENSMUSG00000096937	Gm10825	-1.02	0.106971	1	predicted gene 10825
ENSMUSG00000108738	Gm44777	-0.271	0.106994	1	predicted gene 44777
ENSMUSG00000034361	Cpne2	-0.217	0.106998	1	copine II
ENSMUSG00000078897	Gm4724	0.447	0.107028	1	predicted gene 4724
ENSMUSG00000004044	Cavin1	-0.337	0.107083	1	caveolae associated 1
ENSMUSG00000027347	Rasgrp1	0.382	0.10717	1	RAS guanyl releasing protein 1
ENSMUSG00000011254	Thg1l	0.13	0.107171	1	tRNA-histidine guanylyltransferase 1-like (S. cerevisiae)
ENSMUSG00000051323	Pcdh19	0.219	0.107211	1	protocadherin 19
ENSMUSG00000095789	Nupr1l	-0.757	0.107323	1	nuclear protein transcriptional regulator 1 like
ENSMUSG00000022946	Dopey2	-0.215	0.107353	1	dopey family member 2
ENSMUSG00000033389	Arhgap44	-0.178	0.107427	1	Rho GTPase activating protein 44
ENSMUSG00000090113	Nhlrc4	1.679	0.10744	1	NHL repeat containing 4
ENSMUSG00000107155	Gm43793	1.983	0.107466	1	predicted gene 43793
ENSMUSG00000041544	Disp3	-0.443	0.107471	1	dispatched RND transporter family member 3
ENSMUSG00000048988	Elfn1	-0.492	0.107641	1	leucine rich repeat and fibronectin type III, extracellular 1
ENSMUSG00000034450	Gulo	0.333	0.107717	1	gulonolactone (L-) oxidase
ENSMUSG00000110647	Gm17745	-1.071	0.107795	1	predicted gene, 17745
ENSMUSG00000021922	Itih4	-1.316	0.107858	1	inter alpha-trypsin inhibitor, heavy chain 4
ENSMUSG00000047905	Gm8566	-0.374	0.108072	1	predicted pseudogene 8566
ENSMUSG00000003051	Elf3	0.256	0.108188	1	E74-like factor 3
ENSMUSG00000015829	Tnr	0.493	0.108249	1	tenascin R
ENSMUSG00000081289	Gm14857	-0.515	0.108485	1	predicted gene 14857
ENSMUSG00000056888	Glipr1	-0.452	0.108495	1	GLI pathogenesis-related 1 (glioma)
ENSMUSG00000037190	Cyb561d2	0.236	0.108687	1	cytochrome b-561 domain containing 2
ENSMUSG00000091997	Gm6611	-0.743	0.10869	1	predicted gene 6611
ENSMUSG00000029788	Cpa5	-0.543	0.108738	1	carboxypeptidase A5
ENSMUSG00000033854	Kcnk10	-0.585	0.108821	1	potassium channel, subfamily K, member 10
ENSMUSG00000031565	Fgfr1	0.149	0.108845	1	fibroblast growth factor receptor 1
ENSMUSG00000023235	Ccl25	-0.256	0.108885	1	chemokine (C-C motif) ligand 25
ENSMUSG00000071952	Gm10351	-1.38	0.108954	1	predicted gene 10351
ENSMUSG00000080800	Gm11582	-1.401	0.108998	1	predicted gene 11582
ENSMUSG00000111348	AC133947.2	0.708	0.109213	1
ENSMUSG00000113240	AC126799.1	1.212	0.109233	1
ENSMUSG00000087383	Gm12446	-1.611	0.109392	1	predicted gene 12446
ENSMUSG00000111947	AC131120.1	-1.611	0.109392	1
ENSMUSG00000030972	Acsm5	-1.611	0.109392	1	acyl-CoA synthetase medium-chain family member 5
ENSMUSG00000041293	Adgrf1	-1.611	0.109392	1	adhesion G protein-coupled receptor F1
ENSMUSG00000097662	Gm2093	-1.611	0.109392	1	predicted gene 2093
ENSMUSG00000020481	Ankrd36	-1.611	0.109392	1	ankyrin repeat domain 36
ENSMUSG00000082066	Gm13904	1.345	0.109392	1	predicted gene 13904
ENSMUSG00000086594	Nudt12os	1.345	0.109392	1	nudix (nucleoside diphosphate linked moiety X)-type motif 12, opposite strand
ENSMUSG00000047910	Pcdhb16	1.345	0.109392	1	protocadherin beta 16
ENSMUSG00000107460	Gm44186	1.345	0.109392	1	predicted gene, 44186
ENSMUSG00000028747	Htr6	1.8	0.109392	1	5-hydroxytryptamine (serotonin) receptor 6
ENSMUSG00000047293	Gpr15	1.8	0.109392	1	G protein-coupled receptor 15
ENSMUSG00000101168	Gm28892	1.8	0.109392	1	predicted gene 28892
ENSMUSG00000043192	Gm1840	-0.245	0.109394	1	predicted gene 1840
ENSMUSG00000102424	Paupar	-0.973	0.109467	1	Pax6 upstream antisense RNA
ENSMUSG00000047109	Cldn14	-2.04	0.109646	1	claudin 14
ENSMUSG00000087193	Gm14820	-0.76	0.109719	1	predicted gene 14820
ENSMUSG00000104107	Gm37879	1.191	0.109777	1	predicted gene, 37879
ENSMUSG00000081187	3110067C02Rik	-0.569	0.109873	1	RIKEN cDNA 3110067C02 gene
ENSMUSG00000058838	Rps27a-ps2	-0.533	0.109882	1	ribosomal protein S27A, pseudogene 2
ENSMUSG00000029203	Ube2k	0.106	0.109886	1	ubiquitin-conjugating enzyme E2K
ENSMUSG00000005057	Sh2b2	-0.275	0.109941	1	SH2B adaptor protein 2
ENSMUSG00000033948	Zswim5	-0.221	0.109943	1	zinc finger SWIM-type containing 5
ENSMUSG00000059355	Wdr83os	-0.166	0.109948	1	WD repeat domain 83 opposite strand
ENSMUSG00000078776	9530053A07Rik	-0.808	0.110107	1	RIKEN cDNA 9530053A07 gene
ENSMUSG00000030630	Fah	0.236	0.110193	1	fumarylacetoacetate hydrolase
ENSMUSG00000096171	Gm8055	-0.855	0.11024	1	predicted pseudogene 8055
ENSMUSG00000113949	Scamp4	-0.855	0.11024	1	secretory carrier membrane protein 4
ENSMUSG00000009941	Nxf2	0.935	0.11024	1	nuclear RNA export factor 2
ENSMUSG00000026944	Abca2	-0.246	0.110317	1	ATP-binding cassette, sub-family A (ABC1), member 2
ENSMUSG00000074483	Bglap	-1.126	0.110404	1	bone gamma carboxyglutamate protein
ENSMUSG00000036246	Gmip	-0.206	0.11045	1	Gem-interacting protein
ENSMUSG00000030541	Idh2	-0.125	0.110653	1	isocitrate dehydrogenase 2 (NADP+), mitochondrial
ENSMUSG00000034037	Fgd5	0.166	0.110687	1	FYVE, RhoGEF and PH domain containing 5
ENSMUSG00000071679	Zcchc16	-0.623	0.110762	1	zinc finger, CCHC domain containing 16
ENSMUSG00000098198	Gm9169	-0.881	0.111191	1	predicted gene 9169
ENSMUSG00000026436	Elk4	-0.19	0.111201	1	ELK4, member of ETS oncogene family
ENSMUSG00000114103	CT030249.1	-2.165	0.111233	1
ENSMUSG00000006488	Prl7a1	-0.953	0.1113	1	prolactin family 7, subfamily a, member 1
ENSMUSG00000043122	A530016L24Rik	-0.559	0.111386	1	RIKEN cDNA A530016L24 gene
ENSMUSG00000108322	5430431A17Rik	-0.382	0.111406	1	RIKEN cDNA 5430431A17 gene
ENSMUSG00000020847	Rph3al	-0.336	0.111508	1	rabphilin 3A-like (without C2 domains)
ENSMUSG00000019960	Dusp6	-0.112	0.11153	1	dual specificity phosphatase 6
ENSMUSG00000113346	AC154266.1	-0.392	0.111542	1
ENSMUSG00000081214	Rpl35a-ps2	0.449	0.111574	1	ribosomal protein L35A, pseudogene 2
ENSMUSG00000099759	1700030C10Rik	0.394	0.111584	1	RIKEN cDNA 1700030C10 gene
ENSMUSG00000075590	Nrbp2	-0.33	0.111666	1	nuclear receptor binding protein 2
ENSMUSG00000006235	Epor	0.324	0.111677	1	erythropoietin receptor
ENSMUSG00000037610	Kcnmb2	0.558	0.111757	1	potassium large conductance calcium-activated channel, subfamily M, beta member 2
ENSMUSG00000078963	Hsbp1l1	0.424	0.111872	1	heat shock factor binding protein 1-like 1
ENSMUSG00000027977	Ndst3	0.592	0.112087	1	N-deacetylase/N-sulfotransferase (heparan glucosaminyl) 3
ENSMUSG00000084799	Ino80dos	-0.331	0.112099	1	INO80 complex subunit D, opposite strand
ENSMUSG00000013936	Myl2	-0.642	0.112118	1	myosin, light polypeptide 2, regulatory, cardiac, slow
ENSMUSG00000114872	CT009494.1	-1.414	0.112269	1
ENSMUSG00000084145	Gm12263	0.31	0.112299	1	predicted gene 12263
ENSMUSG00000040152	Thbs1	-0.394	0.112301	1	thrombospondin 1
ENSMUSG00000032291	Crabp1	-0.275	0.112461	1	cellular retinoic acid binding protein I
ENSMUSG00000100176	Gm28586	-2.123	0.112468	1	predicted gene 28586
ENSMUSG00000105139	Gm19391	-0.552	0.112518	1	predicted gene, 19391
ENSMUSG00000034384	Barhl2	-0.972	0.112661	1	BarH-like 2 (Drosophila)
ENSMUSG00000019874	Fabp7	0.414	0.112682	1	fatty acid binding protein 7, brain
ENSMUSG00000020262	Adarb1	-0.181	0.112782	1	adenosine deaminase, RNA-specific, B1
ENSMUSG00000082475	Gm7206	-0.495	0.112802	1	predicted pseudogene 7206
ENSMUSG00000031616	Ednra	-0.154	0.112925	1	endothelin receptor type A
ENSMUSG00000030536	Iqgap1	0.195	0.112985	1	IQ motif containing GTPase activating protein 1
ENSMUSG00000029524	Sirt4	-0.327	0.113035	1	sirtuin 4
ENSMUSG00000100706	Gm19744	-0.48	0.113055	1	predicted gene, 19744
ENSMUSG00000023039	Krt7	-0.231	0.113116	1	keratin 7
ENSMUSG00000096146	Kcnj11	-0.423	0.113187	1	potassium inwardly rectifying channel, subfamily J, member 11
ENSMUSG00000028369	Svep1	-0.221	0.113244	1	sushi, von Willebrand factor type A, EGF and pentraxin domain containing 1
ENSMUSG00000112352	AC153550.1	-1.404	0.11325	1
ENSMUSG00000025007	Aldh18a1	0.131	0.113394	1	aldehyde dehydrogenase 18 family, member A1
ENSMUSG00000052031	Tagap1	-0.249	0.113412	1	T cell activation GTPase activating protein 1
ENSMUSG00000046709	Mapk10	-0.521	0.113615	1	mitogen-activated protein kinase 10
ENSMUSG00000019320	Noxo1	-0.679	0.113644	1	NADPH oxidase organizer 1
ENSMUSG00000021710	Nln	0.16	0.113672	1	neurolysin (metallopeptidase M3 family)
ENSMUSG00000043336	Filip1l	-0.285	0.113678	1	filamin A interacting protein 1-like
ENSMUSG00000081721	Gm13882	1.8	0.113832	1	predicted gene 13882
ENSMUSG00000096192	Gm18856	-0.74	0.11401	1	predicted gene, 18856
ENSMUSG00000110350	Gm10252	-0.621	0.114011	1	predicted gene 10252
ENSMUSG00000095123	Gm21781	-0.31	0.114022	1	predicted gene, 21781
ENSMUSG00000086683	Gm12867	-0.422	0.114087	1	predicted gene 12867
ENSMUSG00000039942	Ptger4	-0.548	0.114123	1	prostaglandin E receptor 4 (subtype EP4)
ENSMUSG00000038963	Slco4a1	-0.415	0.114162	1	solute carrier organic anion transporter family, member 4a1
ENSMUSG00000095205	Snord93	-1.24	0.114163	1	small nucleolar RNA, C/D box 93
ENSMUSG00000100789	Gm29508	-1.053	0.114254	1	predicted gene 29508
ENSMUSG00000075027	4631405J19Rik	-1.405	0.11426	1	RIKEN cDNA 4631405J19 gene
ENSMUSG00000078958	Atp6ap1l	-0.879	0.114306	1	ATPase, H+ transporting, lysosomal accessory protein 1-like
ENSMUSG00000085884	Gm15342	-0.933	0.114325	1	predicted gene 15342
ENSMUSG00000096856	Gm10778	-0.453	0.114513	1	predicted gene 10778
ENSMUSG00000107861	Gm44253	-2.131	0.11454	1	predicted gene, 44253
ENSMUSG00000034880	Mrpl34	0.199	0.1146	1	mitochondrial ribosomal protein L34
ENSMUSG00000024044	Epb41l3	0.204	0.114704	1	erythrocyte membrane protein band 4.1 like 3
ENSMUSG00000043795	Prr33	-0.551	0.114714	1	proline rich 33
ENSMUSG00000107832	Gm18688	-3.135	0.114898	1	predicted gene, 18688
ENSMUSG00000032393	Dpp8	-0.127	0.114906	1	dipeptidylpeptidase 8
ENSMUSG00000018189	Uchl5	0.114	0.114914	1	ubiquitin carboxyl-terminal esterase L5
ENSMUSG00000020695	Mrc2	-0.172	0.115043	1	mannose receptor, C type 2
ENSMUSG00000097875	Gm26704	-1.197	0.115079	1	predicted gene, 26704
ENSMUSG00000109179	Gm35339	-0.357	0.115226	1	predicted gene, 35339
ENSMUSG00000053263	Gm12592	-0.416	0.115253	1	predicted gene 12592
ENSMUSG00000030610	Det1	0.168	0.115317	1	de-etiolated homolog 1 (Arabidopsis)
ENSMUSG00000034387	Ssu2	-1.276	0.115354	1	ssu-2 homolog (C. elegans)
ENSMUSG00000039321	Uts2r	1.129	0.115354	1	urotensin 2 receptor
ENSMUSG00000076498	Trbc2	1.129	0.115354	1	T cell receptor beta, constant 2
ENSMUSG00000041287	Sox15	1.129	0.115354	1	SRY (sex determining region Y)-box 15
ENSMUSG00000022983	Scaf4	-0.168	0.115429	1	SR-related CTD-associated factor 4
ENSMUSG00000022974	Paxbp1	-0.231	0.115447	1	PAX3 and PAX7 binding protein 1
ENSMUSG00000074934	Grem1	-0.336	0.115461	1	gremlin 1, DAN family BMP antagonist
ENSMUSG00000102114	BC048559	-1.464	0.115464	1	cDNA sequence BC048559
ENSMUSG00000033405	Nudt15	0.218	0.115489	1	nudix (nucleoside diphosphate linked moiety X)-type motif 15
ENSMUSG00000110988	AC163719.1	1.801	0.115507	1
ENSMUSG00000026253	Chrng	1.231	0.115711	1	cholinergic receptor, nicotinic, gamma polypeptide
ENSMUSG00000049532	Sall2	-0.143	0.115822	1	sal-like 2 (Drosophila)
ENSMUSG00000074968	Ano3	-0.54	0.115848	1	anoctamin 3
ENSMUSG00000042345	Ubash3a	1.269	0.115848	1	ubiquitin associated and SH3 domain containing, A
ENSMUSG00000032625	Thsd7a	0.242	0.115879	1	thrombospondin, type I, domain containing 7A
ENSMUSG00000098679	Mir7688	0.643	0.115902	1	microRNA 7688
ENSMUSG00000113190	AC099934.5	-0.776	0.116063	1
ENSMUSG00000028553	Angptl3	1.091	0.116082	1	angiopoietin-like 3
ENSMUSG00000086563	Platr15	-0.782	0.116118	1	pluripotency associated transcript 15
ENSMUSG00000040354	Mars	0.111	0.116202	1	methionine-tRNA synthetase
ENSMUSG00000026189	Pecr	0.189	0.116236	1	peroxisomal trans-2-enoyl-CoA reductase
ENSMUSG00000025716	Myo3a	1.129	0.11625	1	myosin IIIA
ENSMUSG00000010529	Gm266	-0.416	0.116262	1	predicted gene 266
ENSMUSG00000021062	Rab15	0.151	0.116301	1	RAB15, member RAS oncogene family
ENSMUSG00000073565	Prr16	1.065	0.116386	1	proline rich 16
ENSMUSG00000024897	Apba1	-0.457	0.116437	1	amyloid beta (A4) precursor protein binding, family A, member 1
ENSMUSG00000053161	Daw1	0.808	0.116453	1	dynein assembly factor with WDR repeat domains 1
ENSMUSG00000029623	Pdap1	0.111	0.116486	1	PDGFA associated protein 1
ENSMUSG00000028794	A3galt2	-0.597	0.116564	1	alpha 1,3-galactosyltransferase 2 (isoglobotriaosylceramide synthase)
ENSMUSG00000085401	Slc39a1-ps	-1.405	0.116671	1	solute carrier family 39 (zinc transporter), member 1, pseudogene
ENSMUSG00000039405	Prss23	-0.265	0.116677	1	protease, serine 23
ENSMUSG00000029145	Eif2b4	0.129	0.116698	1	eukaryotic translation initiation factor 2B, subunit 4 delta
ENSMUSG00000029844	Hoxa1	0.262	0.116937	1	homeobox A1
ENSMUSG00000051136	Ghsr	0.72	0.11707	1	growth hormone secretagogue receptor
ENSMUSG00000028780	Sema3c	-0.357	0.117165	1	sema domain, immunoglobulin domain (Ig), short basic domain, secreted, (semaphorin) 3C
ENSMUSG00000072572	Slc39a2	-0.382	0.117217	1	solute carrier family 39 (zinc transporter), member 2
ENSMUSG00000109429	Gm45223	-0.82	0.117348	1	predicted gene 45223
ENSMUSG00000029369	Afm	-0.829	0.117395	1	afamin
ENSMUSG00000028811	Yars	0.102	0.117398	1	tyrosyl-tRNA synthetase
ENSMUSG00000079884	Gm10698	0.367	0.117403	1	predicted gene 10698
ENSMUSG00000016559	H3f3b	0.113	0.117439	1	H3 histone, family 3B
ENSMUSG00000100480	Gm29156	1.16	0.117478	1	predicted gene 29156
ENSMUSG00000040462	Os9	-0.152	0.117511	1	amplified in osteosarcoma
ENSMUSG00000043833	2900005J15Rik	-0.674	0.117583	1	RIKEN cDNA 2900005J15 gene
ENSMUSG00000092397	C130080G10Rik	-0.606	0.117583	1	RIKEN cDNA C130080G10 gene
ENSMUSG00000081350	Gm5388	-1.064	0.117673	1	predicted gene 5388
ENSMUSG00000108536	Gm45059	-0.565	0.117955	1	predicted gene 45059
ENSMUSG00000091408	Gm6728	1.052	0.11805	1	predicted gene 6728
ENSMUSG00000031090	Nadsyn1	-0.223	0.118138	1	NAD synthetase 1
ENSMUSG00000029238	Clock	-0.146	0.118152	1	circadian locomotor output cycles kaput
ENSMUSG00000108702	Gm9333	0.513	0.118322	1	predicted gene 9333
ENSMUSG00000058119	Gm5771	1.139	0.118486	1	predicted gene 5771
ENSMUSG00000026676	Ccdc3	-1.166	0.118496	1	coiled-coil domain containing 3
ENSMUSG00000033177	Tmprss7	-1.166	0.118496	1	transmembrane serine protease 7
ENSMUSG00000100830	Gm28441	-1.166	0.118496	1	predicted gene 28441
ENSMUSG00000078937	Cpt1b	-1.166	0.118496	1	carnitine palmitoyltransferase 1b, muscle
ENSMUSG00000021852	Slc35f4	-1.166	0.118496	1	solute carrier family 35, member F4
ENSMUSG00000112195	AC152945.1	-1.166	0.118496	1
ENSMUSG00000092399	4930556N13Rik	-1.166	0.118496	1	RIKEN cDNA 4930556N13 gene
ENSMUSG00000112222	AC139754.2	1.202	0.118496	1
ENSMUSG00000086179	Gm14317	1.202	0.118496	1	predicted gene 14317
ENSMUSG00000086493	Gm12204	1.202	0.118496	1	predicted gene 12204
ENSMUSG00000107173	Gm43266	1.202	0.118496	1	predicted gene 43266
ENSMUSG00000030345	Dyrk4	1.202	0.118496	1	dual-specificity tyrosine-(Y)-phosphorylation regulated kinase 4
ENSMUSG00000097308	Gm6410	-2.139	0.118592	1	predicted gene 6410
ENSMUSG00000072387	Gm10356	0.675	0.118726	1	predicted gene 10356
ENSMUSG00000024366	Gfra3	0.539	0.118731	1	glial cell line derived neurotrophic factor family receptor alpha 3
ENSMUSG00000002831	Plin4	-0.809	0.118779	1	perilipin 4
ENSMUSG00000085421	4732490B19Rik	1.347	0.118899	1	RIKEN cDNA 4732490B19 gene
ENSMUSG00000034981	Parm1	-0.174	0.11892	1	prostate androgen-regulated mucin-like protein 1
ENSMUSG00000053024	Cntn2	0.479	0.118955	1	contactin 2
ENSMUSG00000026824	Kcnj3	0.367	0.119026	1	potassium inwardly-rectifying channel, subfamily J, member 3
ENSMUSG00000025158	Rfng	-0.162	0.119091	1	RFNG O-fucosylpeptide 3-beta-N-acetylglucosaminyltransferase
ENSMUSG00000026811	St6galnac6	-0.176	0.11916	1	ST6 (alpha-N-acetyl-neuraminyl-2,3-beta-galactosyl-1,3)-N-acetylgalactosaminide alpha-2,6-sialyltransferase 6
ENSMUSG00000006342	Susd2	-0.371	0.119176	1	sushi domain containing 2
ENSMUSG00000027201	Myef2	0.104	0.119218	1	myelin basic protein expression factor 2, repressor
ENSMUSG00000015619	Gata3	-0.23	0.119256	1	GATA binding protein 3
ENSMUSG00000031273	Col4a6	-0.165	0.119455	1	collagen, type IV, alpha 6
ENSMUSG00000090114	Gm3076	0.746	0.119607	1	predicted gene 3076
ENSMUSG00000031375	Bgn	-0.317	0.119615	1	biglycan
ENSMUSG00000099032	Tcf24	-0.39	0.119688	1	transcription factor 24
ENSMUSG00000061414	Cracr2a	-0.32	0.119704	1	calcium release activated channel regulator 2A
ENSMUSG00000091415	Ak9	0.698	0.119721	1	adenylate kinase 9
ENSMUSG00000106268	Gm18492	0.549	0.119736	1	predicted gene, 18492
ENSMUSG00000020894	Vamp2	-0.16	0.119878	1	vesicle-associated membrane protein 2
ENSMUSG00000025997	Ikzf2	-0.244	0.119886	1	IKAROS family zinc finger 2
ENSMUSG00000069227	Gprin1	-0.196	0.119917	1	G protein-regulated inducer of neurite outgrowth 1
ENSMUSG00000036002	Fam214b	-0.276	0.119938	1	family with sequence similarity 214, member B
ENSMUSG00000109073	Gm44975	-2.022	0.119945	1	predicted gene 44975
ENSMUSG00000085055	Gm15958	-0.591	0.119958	1	predicted gene 15958
ENSMUSG00000098412	Gm7870	0.549	0.120047	1	predicted gene 7870
ENSMUSG00000080893	Gm15920	-0.786	0.120084	1	predicted gene 15920
ENSMUSG00000035295	Wdr38	0.635	0.1201	1	WD repeat domain 38
ENSMUSG00000017868	Sgk2	-0.657	0.120184	1	serum/glucocorticoid regulated kinase 2
ENSMUSG00000045019	Acer1	1.805	0.120257	1	alkaline ceramidase 1
ENSMUSG00000033837	Foxh1	0.451	0.120262	1	forkhead box H1
ENSMUSG00000084880	Tomm6os	-0.869	0.120297	1	translocase of outer mitochondrial membrane 6, opposite strand
ENSMUSG00000019039	Dalrd3	-0.193	0.120341	1	DALR anticodon binding domain containing 3
ENSMUSG00000021270	Hsp90aa1	0.112	0.120368	1	heat shock protein 90, alpha (cytosolic), class A member 1
ENSMUSG00000036437	Npy1r	-0.629	0.120391	1	neuropeptide Y receptor Y1
ENSMUSG00000085504	Gm14055	-1.462	0.120499	1	predicted gene 14055
ENSMUSG00000111521	AC122273.2	-0.646	0.1205	1
ENSMUSG00000071497	Nutf2-ps1	0.328	0.120532	1	nuclear transport factor 2, pseudogene 1
ENSMUSG00000040919	4930505A04Rik	1.202	0.120551	1	RIKEN cDNA 4930505A04 gene
ENSMUSG00000033544	Angptl1	-0.75	0.120573	1	angiopoietin-like 1
ENSMUSG00000114277	AC154176.1	-0.663	0.120783	1
ENSMUSG00000097057	Gm17638	-0.56	0.120826	1	predicted gene, 17638
ENSMUSG00000039218	Srrm2	-0.135	0.120868	1	serine/arginine repetitive matrix 2
ENSMUSG00000083382	Gm6433	-1.468	0.120961	1	predicted gene 6433
ENSMUSG00000071658	Gng3	0.307	0.120983	1	guanine nucleotide binding protein (G protein), gamma 3
ENSMUSG00000107331	Gm42732	-0.354	0.120996	1	predicted gene 42732
ENSMUSG00000078193	Gm2000	-0.32	0.121047	1	predicted gene 2000
ENSMUSG00000036019	Tmtc2	-0.277	0.121184	1	transmembrane and tetratricopeptide repeat containing 2
ENSMUSG00000029570	Lfng	-0.191	0.121296	1	LFNG O-fucosylpeptide 3-beta-N-acetylglucosaminyltransferase
ENSMUSG00000112909	AC131120.2	0.656	0.121371	1
ENSMUSG00000109104	Gm6108	-1.606	0.121407	1	predicted gene 6108
ENSMUSG00000079484	Phyhd1	-0.784	0.121511	1	phytanoyl-CoA dioxygenase domain containing 1
ENSMUSG00000107751	Gm6749	0.796	0.121511	1	predicted pseudogene 6749
ENSMUSG00000097724	Gm26850	0.897	0.121511	1	predicted gene, 26850
ENSMUSG00000037747	Phyhipl	-0.219	0.121514	1	phytanoyl-CoA hydroxylase interacting protein-like
ENSMUSG00000081565	Rps12-ps5	-1.188	0.121523	1	ribosomal protein S12, pseudogene 5
ENSMUSG00000083853	Gm15696	-0.458	0.121528	1	predicted gene 15696
ENSMUSG00000097652	Mhrt	-2.01	0.121531	1	myosin heavy chain associated RNA transcript
ENSMUSG00000110791	AC113059.1	-1.274	0.12165	1
ENSMUSG00000013974	Mcemp1	-1.612	0.121796	1	mast cell expressed membrane protein 1
ENSMUSG00000040771	Oard1	0.116	0.121978	1	O-acyl-ADP-ribose deacylase 1
ENSMUSG00000060950	Trmt61a	0.143	0.122004	1	tRNA methyltransferase 61A
ENSMUSG00000053046	Brsk2	-0.273	0.122006	1	BR serine/threonine kinase 2
ENSMUSG00000024806	Mlana	-0.963	0.122127	1	melan-A
ENSMUSG00000108801	Gm39090	0.596	0.122169	1	predicted gene, 39090
ENSMUSG00000103332	Pcdhga2	-0.393	0.122297	1	protocadherin gamma subfamily A, 2
ENSMUSG00000043289	Mei4	0.47	0.122333	1	meiotic double-stranded break formation protein 4
ENSMUSG00000024697	Gna14	0.335	0.122335	1	guanine nucleotide binding protein, alpha 14
ENSMUSG00000022914	Brwd1	-0.186	0.122357	1	bromodomain and WD repeat domain containing 1
ENSMUSG00000031098	Syt8	-0.66	0.122541	1	synaptotagmin VIII
ENSMUSG00000020074	Ccar1	0.101	0.122542	1	cell division cycle and apoptosis regulator 1
ENSMUSG00000032769	Trpa1	0.393	0.122604	1	transient receptor potential cation channel, subfamily A, member 1
ENSMUSG00000023007	Prpf40b	-0.141	0.122683	1	pre-mRNA processing factor 40B
ENSMUSG00000097680	Gm26642	-0.577	0.122737	1	predicted gene, 26642
ENSMUSG00000027102	Hoxd8	-0.278	0.1229	1	homeobox D8
ENSMUSG00000022309	Angpt1	-0.276	0.123027	1	angiopoietin 1
ENSMUSG00000026414	Tnnt2	-0.173	0.123121	1	troponin T2, cardiac
ENSMUSG00000000632	Sez6	0.265	0.123132	1	seizure related gene 6
ENSMUSG00000085403	Gm13068	-0.785	0.12316	1	predicted gene 13068
ENSMUSG00000086047	9530046B11Rik	1.053	0.123283	1	RIKEN cDNA 9530046B11 gene
ENSMUSG00000069804	Gm10277	0.867	0.123299	1	predicted gene 10277
ENSMUSG00000033726	Emx1	-0.718	0.123347	1	empty spiracles homeobox 1
ENSMUSG00000024403	Atp6v1g2	-0.272	0.123437	1	ATPase, H+ transporting, lysosomal V1 subunit G2
ENSMUSG00000032500	Dclk3	0.796	0.12367	1	doublecortin-like kinase 3
ENSMUSG00000098383	Gm27197	0.996	0.12369	1	predicted gene 27197
ENSMUSG00000042942	Greb1l	0.237	0.123713	1	growth regulation by estrogen in breast cancer-like
ENSMUSG00000107906	Gm5580	0.545	0.123896	1	predicted pseudogene 5580
ENSMUSG00000029720	Gm20605	1.353	0.123956	1	predicted gene 20605
ENSMUSG00000112429	AC131081.1	1.353	0.123956	1
ENSMUSG00000027809	Etfdh	0.15	0.124065	1	electron transferring flavoprotein, dehydrogenase
ENSMUSG00000040760	Appl1	0.1	0.124078	1	adaptor protein, phosphotyrosine interaction, PH domain and leucine zipper containing 1
ENSMUSG00000006221	Hspb7	-0.299	0.12413	1	heat shock protein family, member 7 (cardiovascular)
ENSMUSG00000087166	L1td1	0.443	0.124214	1	LINE-1 type transposase domain containing 1
ENSMUSG00000027478	Dnmt3b	0.216	0.124259	1	DNA methyltransferase 3B
ENSMUSG00000025427	Rnf165	-0.216	0.12428	1	ring finger protein 165
ENSMUSG00000037990	Sh3rf3	-0.3	0.124316	1	SH3 domain containing ring finger 3
ENSMUSG00000022595	Lypd2	0.571	0.124317	1	Ly6/Plaur domain containing 2
ENSMUSG00000031333	Abcb7	0.108	0.124496	1	ATP-binding cassette, sub-family B (MDR/TAP), member 7
ENSMUSG00000002006	Pdzd4	0.153	0.124533	1	PDZ domain containing 4
ENSMUSG00000020651	Slc26a4	-0.942	0.124649	1	solute carrier family 26, member 4
ENSMUSG00000020608	Smc6	0.103	0.124825	1	structural maintenance of chromosomes 6
ENSMUSG00000056947	Mab21l1	-0.671	0.124866	1	mab-21-like 1 (C. elegans)
ENSMUSG00000085385	Snhg17	-0.234	0.124868	1	small nucleolar RNA host gene 17
ENSMUSG00000019989	Enpp3	-0.176	0.124896	1	ectonucleotide pyrophosphatase/phosphodiesterase 3
ENSMUSG00000084340	Gm14766	-3.04	0.125007	1	predicted gene 14766
ENSMUSG00000075549	Gm6878	-3.04	0.125007	1	predicted gene 6878
ENSMUSG00000086236	5830418P13Rik	-3.04	0.125007	1	RIKEN cDNA 5830418P13 gene
ENSMUSG00000089146	Gm25266	-3.04	0.125007	1	predicted gene, 25266
ENSMUSG00000073679	Mxra8os	-3.04	0.125007	1	matrix-remodelling associated 8, opposite strand
ENSMUSG00000077287	Gm25763	-3.04	0.125007	1	predicted gene, 25763
ENSMUSG00000081136	Gm12990	-3.04	0.125007	1	predicted gene 12990
ENSMUSG00000083446	Gm12826	-3.04	0.125007	1	predicted gene 12826
ENSMUSG00000109997	9430099M06Rik	-3.04	0.125007	1	RIKEN cDNA 9430099M06 gene
ENSMUSG00000112940	AC121872.1	-3.04	0.125007	1
ENSMUSG00000097954	Gm4217	-1.993	0.125013	1	predicted gene 4217
ENSMUSG00000114805	AC163667.2	-1.993	0.125013	1
ENSMUSG00000064648	Gm23303	-1.993	0.125013	1	predicted gene, 23303
ENSMUSG00000110177	Gm6524	-1.993	0.125013	1	predicted gene 6524
ENSMUSG00000112109	AC159466.1	-1.993	0.125013	1
ENSMUSG00000107497	Gm44957	-1.993	0.125013	1	predicted gene 44957
ENSMUSG00000093239	Gm24106	-1.993	0.125013	1	predicted gene, 24106
ENSMUSG00000094969	Gm22420	-1.993	0.125013	1	predicted gene, 22420
ENSMUSG00000108766	Gm44760	-1.993	0.125013	1	predicted gene 44760
ENSMUSG00000097304	Rpl31-ps15	-1.993	0.125013	1	ribosomal protein L31, pseudogene 15
ENSMUSG00000104519	Gm37161	-1.993	0.125013	1	predicted gene, 37161
ENSMUSG00000083603	Gm14810	-1.993	0.125013	1	predicted gene 14810
ENSMUSG00000088478	Mir1946b	-1.792	0.125013	1	microRNA 1946b
ENSMUSG00000106145	Mir7073	-1.792	0.125013	1	microRNA 7073
ENSMUSG00000086004	Gm7805	-1.792	0.125013	1	predicted gene 7805
ENSMUSG00000086986	Gm12103	-1.792	0.125013	1	predicted gene 12103
ENSMUSG00000079635	Rhox4c	-1.792	0.125013	1	reproductive homeobox 4C
ENSMUSG00000086433	Rsf1os1	2.027	0.125013	1	remodeling and spacing factor 1, opposite strand 1
ENSMUSG00000055408	Hottip	2.027	0.125013	1	Hoxa distal transcript antisense RNA
ENSMUSG00000111757	CT009769.1	2.027	0.125013	1
ENSMUSG00000105432	Gm43218	2.265	0.125013	1	predicted gene 43218
ENSMUSG00000105736	Gm42456	2.265	0.125013	1	predicted gene 42456
[truncated: 50,638 more rows]
