# Supplementary material for: Wnt regulates amino acid transporter Slc7a5 and so constrains the integrated stress response in mouse embryos
Source: EMBO Rep. 2019 Dec 2;21(1):e48469. doi: 10.15252/embr.201948469 (PMC6944906; doi:10.15252/embr.201948469)
Supplement: Supplementary file 4 — Dataset EV2 [file EMBR-21-e48469-s004.xlsx]

## Sheet: Dataset EV2
RNA-seq results analysis performed on 5 Slc7a5-null and 4 wildtype E8.5 male embryos.
gene_id	gene_name	logFC	PValue	FDR	description
ENSMUSG00000110631	Gm42047	-11.199	0	0	lincRNA
ENSMUSG00000040010	Slc7a5	-4.913	1.37306e-158	3.61362e-154	solute carrier family 7 (cationic amino acid transporter, y+ system), member 5
ENSMUSG00000040263	Klhdc4	-1.137	9.0047e-49	1.5799e-44	kelch domain containing 4
ENSMUSG00000112478	AC153370.2	-3.618	6.48195e-17	8.52959e-13	lincRNA
ENSMUSG00000074052	BC048644	-4.454	9.86736e-13	1.03876e-08	cDNA sequence BC048644
ENSMUSG00000027313	Chac1	3.387	1.55909e-11	1.36774e-07	ChaC, cation transport regulator 1
ENSMUSG00000010154	Spire2	-0.914	3.34838e-10	2.51779e-06	spire homolog 2 (Drosophila)
ENSMUSG00000040618	Pck2	0.599	2.46904e-09	1.62451e-05	phosphoenolpyruvate carboxykinase 2 (mitochondrial)
ENSMUSG00000032715	Trib3	1.976	5.81687e-08	0.000340196	tribbles pseudokinase 3
ENSMUSG00000032815	Fanca	-0.418	1.06163e-06	0.00558799	Fanconi anemia, complementation group A
ENSMUSG00000001065	Zfp276	-0.598	3.30236e-06	0.0146299	zinc finger protein (C2H2 type) 276
ENSMUSG00000020256	Aldh1l2	1.609	3.33534e-06	0.0146299	aldehyde dehydrogenase 1 family, member L2
ENSMUSG00000031767	Nudt7	-0.725	4.04509e-06	0.0163783	nudix (nucleoside diphosphate linked moiety X)-type motif 7
ENSMUSG00000029752	Asns	0.411	6.23315e-06	0.0234349	asparagine synthetase
ENSMUSG00000111960	AC154864.1	-4.952	2.89759e-05	0.101678
ENSMUSG00000114399	AC154747.2	-2.598	3.58233e-05	0.11785
ENSMUSG00000031700	Gpt2	0.436	4.69974e-05	0.145515	glutamic pyruvate transaminase (alanine aminotransferase) 2
ENSMUSG00000090981	Olfr718-ps1	-1.378	5.06089e-05	0.147992	olfactory receptor 718, pseudogene 1
ENSMUSG00000110537	Gm4316	1.837	6.31911e-05	0.175059	predicted gene 4316
ENSMUSG00000085767	Gm13563	-1.001	7.05294e-05	0.185619	predicted gene 13563
ENSMUSG00000021268	Meg3	-0.522	0.000139566	0.349819	maternally expressed 3
ENSMUSG00000075707	Dio3	-0.665	0.000168281	0.402621	deiodinase, iodothyronine type III
ENSMUSG00000020108	Ddit4	0.499	0.000219206	0.501657	DNA-damage-inducible transcript 4
ENSMUSG00000078240	Gm3550	-1.176	0.00023668	0.519079	predicted gene 3550
ENSMUSG00000110716	Gm39271	-4.457	0.000267514	0.563234	predicted gene, 39271
ENSMUSG00000084755	Gm16276	-1.918	0.000297839	0.602963	predicted gene 16276
ENSMUSG00000024215	Spdef	0.997	0.000312556	0.609322	SAM pointed domain containing ets transcription factor
ENSMUSG00000027221	Chst1	0.586	0.00038529	0.724291	carbohydrate (keratan sulfate Gal-6) sulfotransferase 1
ENSMUSG00000010095	Slc3a2	-0.453	0.000429282	0.779162	solute carrier family 3 (activators of dibasic and neutral amino acid transport), member 2
ENSMUSG00000060143	Gm10076	0.356	0.000529779	0.908523	predicted gene 10076
ENSMUSG00000018927	Ccl6	-2.733	0.000535075	0.908523	chemokine (C-C motif) ligand 6
ENSMUSG00000026100	Mstn	-4.337	0.000601824	0.959928	myostatin
ENSMUSG00000114232	AC157650.1	-4.337	0.000601824	0.959928
ENSMUSG00000097971	Gm26917	-0.563	0.000632879	0.971538	predicted gene, 26917
ENSMUSG00000043051	Disc1	-0.751	0.000661575	0.971538	disrupted in schizophrenia 1
ENSMUSG00000073073	Gm8098	-1.969	0.000680356	0.971538	predicted gene 8098
ENSMUSG00000102302	Gm38190	-0.723	0.000691903	0.971538	predicted gene, 38190
ENSMUSG00000050520	Cldn8	-0.845	0.00071769	0.971538	claudin 8
ENSMUSG00000081167	Gm8880	2.288	0.000721145	0.971538	predicted gene 8880
ENSMUSG00000022893	Adamts1	-0.341	0.000738307	0.971538	a disintegrin-like and metallopeptidase (reprolysin type) with thrombospondin type 1 motif, 1
ENSMUSG00000026276	2002-09-01	-0.545	0.000855532	1	septin 2
ENSMUSG00000082210	Gm14382	-3.077	0.000911561	1	predicted gene 14382
ENSMUSG00000060166	Zdhhc8	-0.316	0.000978048	1	zinc finger, DHHC domain containing 8
ENSMUSG00000096950	Gm9530	-1.683	0.00100611	1	predicted gene 9530
ENSMUSG00000041313	Slc7a1	0.456	0.00105757	1	solute carrier family 7 (cationic amino acid transporter, y+ system), member 1
ENSMUSG00000103685	Gm37074	-2.028	0.00108001	1	predicted gene, 37074
ENSMUSG00000079465	Col4a3	-1.689	0.00112886	1	collagen, type IV, alpha 3
ENSMUSG00000034493	4930556J24Rik	-3.08	0.00114577	1	RIKEN cDNA 4930556J24 gene
ENSMUSG00000056718	Gm13199	-0.814	0.00115776	1	predicted gene 13199
ENSMUSG00000045930	Clec14a	-1.129	0.00118115	1	C-type lectin domain family 14, member a
ENSMUSG00000105677	Gm43328	-0.863	0.00131701	1	predicted gene 43328
ENSMUSG00000080115	Eef1akmt3	-1.123	0.0013288	1	EEF1A lysine methyltransferase 3
ENSMUSG00000028893	Sesn2	0.504	0.00133076	1	sestrin 2
ENSMUSG00000095134	Mid1-ps1	-1.707	0.00138142	1	midline 1, pseudogene 1
ENSMUSG00000020142	Slc1a4	0.392	0.0013896	1	solute carrier family 1 (glutamate/neutral amino acid transporter), member 4
ENSMUSG00000039830	Olig2	-1.27	0.0014176	1	oligodendrocyte transcription factor 2
ENSMUSG00000001506	Col1a1	-0.573	0.00156849	1	collagen, type I, alpha 1
ENSMUSG00000026043	Col3a1	-1.056	0.00158768	1	collagen, type III, alpha 1
ENSMUSG00000105368	Gm43759	-1.103	0.00160848	1	predicted gene 43759
ENSMUSG00000024163	Mapk8ip3	-0.269	0.0016229	1	mitogen-activated protein kinase 8 interacting protein 3
ENSMUSG00000087026	A230103J11Rik	-1.206	0.00163263	1	RIKEN cDNA A230103J11 gene
ENSMUSG00000089669	Tnfsf13	-1.994	0.00164073	1	tumor necrosis factor (ligand) superfamily, member 13
ENSMUSG00000023267	Gabrr2	-2.547	0.00166846	1	gamma-aminobutyric acid (GABA) C receptor, subunit rho 2
ENSMUSG00000097336	Fendrr	-0.481	0.00171524	1	Foxf1 adjacent non-coding developmental regulatory RNA
ENSMUSG00000015013	Trappc2l	-0.39	0.00175396	1	trafficking protein particle complex 2-like
ENSMUSG00000100512	Ovol3	-2.966	0.00190213	1	ovo like zinc finger 3
ENSMUSG00000111971	AC158232.1	-2.966	0.00190213	1
ENSMUSG00000086472	Gm16172	-1.53	0.00194622	1	predicted gene 16172
ENSMUSG00000085207	Gm11767	-2.094	0.00204378	1	predicted gene 11767
ENSMUSG00000078817	Nlrp12	-1.079	0.00205652	1	NLR family, pyrin domain containing 12
ENSMUSG00000035517	Tdrd7	-0.399	0.00206449	1	tudor domain containing 7
ENSMUSG00000110087	Gm45309	-1.72	0.00215246	1	predicted gene 45309
ENSMUSG00000031297	Slc7a3	0.813	0.00217294	1	solute carrier family 7 (cationic amino acid transporter, y+ system), member 3
ENSMUSG00000104074	Gm37025	2.263	0.00217658	1	predicted gene, 37025
ENSMUSG00000029369	Afm	-1.127	0.00218632	1	afamin
ENSMUSG00000107603	Gm43921	-2.276	0.00222111	1	predicted gene, 43921
ENSMUSG00000004961	Syt5	-0.706	0.00224834	1	synaptotagmin V
ENSMUSG00000027196	Alkbh3os1	-1.252	0.00232175	1	alkB homolog 3, opposite strand 1
ENSMUSG00000031245	Hmgn5	0.284	0.00237705	1	high-mobility group nucleosome binding domain 5
ENSMUSG00000046844	Vat1l	0.336	0.00238462	1	vesicle amine transport protein 1 like
ENSMUSG00000091269	Gm6682	0.767	0.00239167	1	predicted gene 6682
ENSMUSG00000039084	Chad	-1.621	0.00243219	1	chondroadherin
ENSMUSG00000032265	Fam46a	-0.361	0.00263315	1	family with sequence similarity 46, member A
ENSMUSG00000047746	Fbxo40	-1.667	0.00264441	1	F-box protein 40
ENSMUSG00000037482	Erv3	1.467	0.00264744	1	endogenous retroviral sequence 3
ENSMUSG00000108319	Gm44552	-2.554	0.00268267	1	predicted gene 44552
ENSMUSG00000052516	Robo2	-0.389	0.00269927	1	roundabout guidance receptor 2
ENSMUSG00000107997	Gm44243	-1.907	0.00274379	1	predicted gene, 44243
ENSMUSG00000027737	Slc7a11	1.429	0.00275707	1	solute carrier family 7 (cationic amino acid transporter, y+ system), member 11
ENSMUSG00000046518	Ferd3l	-1.237	0.00278347	1	Fer3-like (Drosophila)
ENSMUSG00000012017	Scarf2	-0.524	0.00286457	1	scavenger receptor class F, member 2
ENSMUSG00000058297	Spock2	0.537	0.00293751	1	sparc/osteonectin, cwcv and kazal-like domains proteoglycan 2
ENSMUSG00000086486	Ift88os	-1.704	0.00293839	1	intraflagellar transport 88, opposite strand
ENSMUSG00000085148	Mir22hg	-0.585	0.0029425	1	Mir22 host gene (non-protein coding)
ENSMUSG00000113604	CT030146.1	2.55	0.00297877	1
ENSMUSG00000000739	Sult5a1	-0.519	0.00300221	1	sulfotransferase family 5A, member 1
ENSMUSG00000085669	Gm14817	-2.37	0.00303039	1	predicted gene 14817
ENSMUSG00000037492	Zmat4	0.602	0.00306638	1	zinc finger, matrin type 4
ENSMUSG00000010755	Cars	0.217	0.00306879	1	cysteinyl-tRNA synthetase
ENSMUSG00000049357	4933408B17Rik	-0.701	0.0031213	1	RIKEN cDNA 4933408B17 gene
ENSMUSG00000114875	AC115122.1	-2.416	0.00316566	1
ENSMUSG00000002885	Adgre5	-0.575	0.00318565	1	adhesion G protein-coupled receptor E5
ENSMUSG00000043923	Ccdc84	-0.428	0.00320616	1	coiled-coil domain containing 84
ENSMUSG00000005667	Mthfd2	0.292	0.00324259	1	methylenetetrahydrofolate dehydrogenase (NAD+ dependent), methenyltetrahydrofolate cyclohydrolase
ENSMUSG00000084140	Gm14000	-2.986	0.00325711	1	predicted gene 14000
ENSMUSG00000107570	Gm44207	-2.001	0.00333119	1	predicted gene, 44207
ENSMUSG00000033931	Rbm34	0.219	0.00333231	1	RNA binding motif protein 34
ENSMUSG00000021678	F2rl1	0.406	0.00334901	1	coagulation factor II (thrombin) receptor-like 1
ENSMUSG00000108736	Gm45151	-0.914	0.00338046	1	predicted gene 45151
ENSMUSG00000036913	Trim67	1.62	0.00339824	1	tripartite motif-containing 67
ENSMUSG00000103925	B230112G18Rik	2.156	0.00345074	1	RIKEN cDNA B230112G18 gene
ENSMUSG00000110066	Gm38430	-1.065	0.00346495	1	predicted gene, 38430
ENSMUSG00000108268	Gm44187	-1.681	0.00368664	1	predicted gene, 44187
ENSMUSG00000103186	Gm37088	-2.359	0.00377356	1	predicted gene, 37088
ENSMUSG00000097033	Gm26819	-1.046	0.00379046	1	predicted gene, 26819
ENSMUSG00000108037	Gm44597	-1.182	0.00379916	1	predicted gene 44597
ENSMUSG00000022906	Parp9	0.388	0.00389338	1	poly (ADP-ribose) polymerase family, member 9
ENSMUSG00000024587	Nars	0.195	0.00401567	1	asparaginyl-tRNA synthetase
ENSMUSG00000087014	Gm16364	-1.09	0.00413532	1	predicted gene 16364
ENSMUSG00000099032	Tcf24	-0.553	0.00416358	1	transcription factor 24
ENSMUSG00000106838	1810017P11Rik	-0.954	0.00425288	1	RIKEN cDNA 1810017P11 gene
ENSMUSG00000031962	Cdh15	0.657	0.00427463	1	cadherin 15
ENSMUSG00000088170	Gm25219	-1.651	0.00432216	1	predicted gene, 25219
ENSMUSG00000074577	Ripor3	-0.397	0.00470171	1	RIPOR family member 3
ENSMUSG00000106788	Gm43449	-1.37	0.00470568	1	predicted gene 43449
ENSMUSG00000015957	Wnt11	-0.447	0.00483975	1	wingless-type MMTV integration site family, member 11
ENSMUSG00000109416	Gm44863	-1.414	0.0048819	1	predicted gene 44863
ENSMUSG00000091110	Gm2832	1.184	0.00494088	1	predicted gene 2832
ENSMUSG00000112977	AC107681.1	-1.09	0.00503637	1
ENSMUSG00000098120	Gm5914	-1.65	0.00504577	1	predicted gene 5914
ENSMUSG00000054662	Ano9	-0.599	0.00507207	1	anoctamin 9
ENSMUSG00000036111	Lmo1	0.411	0.00507784	1	LIM domain only 1
ENSMUSG00000085028	Slc2a4rg-ps	-0.599	0.0051358	1	Slc2a4 regulator, pseudogene
ENSMUSG00000084881	Gm15585	-1.137	0.00514991	1	predicted gene 15585
ENSMUSG00000110380	Gm45332	1.137	0.00522163	1	predicted gene 45332
ENSMUSG00000104453	Gm37829	-0.807	0.00531549	1	predicted gene, 37829
ENSMUSG00000099196	Mir1258	-2.456	0.00533021	1	microRNA 1258
ENSMUSG00000034771	Tle2	-0.593	0.00544318	1	transducin-like enhancer of split 2
ENSMUSG00000065501	Mir335	-1.174	0.00545364	1	microRNA 335
ENSMUSG00000018973	Hoxb1	0.302	0.00553476	1	homeobox B1
ENSMUSG00000099472	Gm29539	-0.901	0.00554161	1	predicted gene 29539
ENSMUSG00000024924	Vldlr	0.351	0.00555504	1	very low density lipoprotein receptor
ENSMUSG00000114282	AC170188.1	-3.198	0.00561415	1
ENSMUSG00000044824	Olfr545	-2.856	0.00562157	1	olfactory receptor 545
ENSMUSG00000019909	Fam162b	0.674	0.00566389	1	family with sequence similarity 162, member B
ENSMUSG00000036168	Ccdc38	-0.772	0.00572965	1	coiled-coil domain containing 38
ENSMUSG00000082456	Gm11598	2.173	0.00576444	1	predicted gene 11598
ENSMUSG00000097294	Gm26888	-0.961	0.00576896	1	predicted gene, 26888
ENSMUSG00000030790	Adm	-0.82	0.00577425	1	adrenomedullin
ENSMUSG00000097451	Rian	-0.241	0.00584983	1	RNA imprinted and accumulated in nucleus
ENSMUSG00000020052	Ascl1	-2.015	0.0060068	1	achaete-scute family bHLH transcription factor 1
ENSMUSG00000050875	A730017C20Rik	-0.481	0.00604024	1	RIKEN cDNA A730017C20 gene
ENSMUSG00000030717	Nupr1	1.534	0.00604075	1	nuclear protein transcription regulator 1
ENSMUSG00000054412	Gm4793	-2.558	0.00604105	1	predicted gene 4793
ENSMUSG00000113491	AC166827.1	-0.62	0.00608449	1
ENSMUSG00000055296	Tmem245	-0.325	0.00609323	1	transmembrane protein 245
ENSMUSG00000093483	AA465934	-0.422	0.00613787	1	expressed sequence AA465934
ENSMUSG00000021612	Slc6a18	-1.549	0.00615694	1	solute carrier family 6 (neurotransmitter transporter), member 18
ENSMUSG00000095123	Gm21781	-0.444	0.00615806	1	predicted gene, 21781
ENSMUSG00000114253	AC173482.1	-1.097	0.00616938	1
ENSMUSG00000105271	Gm42875	-1.286	0.0062409	1	predicted gene 42875
ENSMUSG00000100629	Gm28192	-0.575	0.00629742	1	predicted gene 28192
ENSMUSG00000027487	Cdk5rap1	0.362	0.00631802	1	CDK5 regulatory subunit associated protein 1
ENSMUSG00000102148	Gm38059	-2.042	0.00632116	1	predicted gene, 38059
ENSMUSG00000035459	Stab2	-1.554	0.00642053	1	stabilin 2
ENSMUSG00000036446	Lum	-0.974	0.0064212	1	lumican
ENSMUSG00000079076	Gm3086	-1.635	0.00645109	1	predicted gene 3086
ENSMUSG00000111394	AC160637.1	-0.427	0.0067062	1
ENSMUSG00000103928	Gm37893	-0.63	0.00673746	1	predicted gene, 37893
ENSMUSG00000112458	AC135019.1	-3.904	0.00685293	1
ENSMUSG00000048292	Olfr1417	-3.904	0.00685293	1	olfactory receptor 1417
ENSMUSG00000110289	4930412F12Rik	-3.904	0.00685293	1	RIKEN cDNA 4930412F12 gene
ENSMUSG00000016356	Col20a1	-1.529	0.00696291	1	collagen, type XX, alpha 1
ENSMUSG00000039377	Hlx	-0.464	0.00714453	1	H2.0-like homeobox
ENSMUSG00000024493	Lars	0.19	0.00732877	1	leucyl-tRNA synthetase
ENSMUSG00000104418	Gm37070	-2.38	0.00733096	1	predicted gene, 37070
ENSMUSG00000072618	Gm10384	-2.359	0.00735023	1	predicted gene 10384
ENSMUSG00000108101	Gm45738	-1.587	0.00736328	1	predicted gene 45738
ENSMUSG00000039684	Gm5422	0.575	0.00740601	1	predicted pseudogene 5422
ENSMUSG00000036356	Csgalnact1	-0.498	0.00746674	1	chondroitin sulfate N-acetylgalactosaminyltransferase 1
ENSMUSG00000042808	Gpx2	0.495	0.00748705	1	glutathione peroxidase 2
ENSMUSG00000034607	Pof1b	-0.68	0.00751857	1	premature ovarian failure 1B
ENSMUSG00000090137	Uba52	-0.418	0.00759642	1	ubiquitin A-52 residue ribosomal protein fusion product 1
ENSMUSG00000097408	Gm26831	-0.878	0.00760617	1	predicted gene, 26831
ENSMUSG00000063415	Cyp26b1	-0.711	0.00760972	1	cytochrome P450, family 26, subfamily b, polypeptide 1
ENSMUSG00000086563	Platr15	-1.033	0.00774701	1	pluripotency associated transcript 15
ENSMUSG00000077285	Gm26394	-0.961	0.00782773	1	predicted gene, 26394
ENSMUSG00000035566	Pcdh17	-0.878	0.00792043	1	protocadherin 17
ENSMUSG00000006270	Vax1	-1.386	0.00793515	1	ventral anterior homeobox 1
ENSMUSG00000084792	1700056N10Rik	-0.882	0.0081336	1	RIKEN cDNA 1700056N10 gene
ENSMUSG00000022428	Cby1	0.246	0.00815261	1	chibby family member 1, beta catenin antagonist
ENSMUSG00000043219	Hoxa6	-0.853	0.00818262	1	homeobox A6
ENSMUSG00000106197	Gm42717	-1.118	0.00825443	1	predicted gene 42717
ENSMUSG00000090264	Eif4ebp3	-1.092	0.00842231	1	eukaryotic translation initiation factor 4E binding protein 3
ENSMUSG00000113346	AC154266.1	-0.543	0.00852712	1
ENSMUSG00000109684	Gm45745	-2.171	0.00854695	1	predicted gene 45745
ENSMUSG00000082515	Gm12902	-2.171	0.00854695	1	predicted gene 12902
ENSMUSG00000039137	Whrn	-0.366	0.00865377	1	whirlin
ENSMUSG00000104063	Pcdhgb7	0.612	0.00890149	1	protocadherin gamma subfamily B, 7
ENSMUSG00000002396	Ocel1	-0.436	0.00895977	1	occludin/ELL domain containing 1
ENSMUSG00000021879	Dnah12	2.202	0.00909466	1	dynein, axonemal, heavy chain 12
ENSMUSG00000040726	Hesx1	0.461	0.00922036	1	homeobox gene expressed in ES cells
ENSMUSG00000048782	Insc	-1.666	0.00924175	1	inscuteable homolog (Drosophila)
ENSMUSG00000029556	Hnf1a	-0.506	0.00933873	1	HNF1 homeobox A
ENSMUSG00000028417	Tal2	-0.487	0.00934984	1	T cell acute lymphocytic leukemia 2
ENSMUSG00000072893	4933439C10Rik	-0.486	0.00936957	1	RIKEN cDNA 4933439C10 gene
ENSMUSG00000086560	Gm13372	-1.279	0.00937433	1	predicted gene 13372
ENSMUSG00000106891	Gm43460	-0.816	0.00942246	1	predicted gene 43460
ENSMUSG00000035699	Slc51a	-0.805	0.00942501	1	solute carrier family 51, alpha subunit
ENSMUSG00000042228	Lyn	-0.296	0.00942668	1	LYN proto-oncogene, Src family tyrosine kinase
ENSMUSG00000056569	Mpz	-0.962	0.00943456	1	myelin protein zero
ENSMUSG00000111626	AC171206.3	-1.851	0.00952719	1
ENSMUSG00000037705	Tecta	-2.447	0.00953365	1	tectorin alpha
ENSMUSG00000098679	Mir7688	1.007	0.00958341	1	microRNA 7688
ENSMUSG00000027944	Hax1	0.195	0.00979702	1	HCLS1 associated X-1
ENSMUSG00000114566	AC123619.2	-1.999	0.00984185	1
ENSMUSG00000002831	Plin4	-1.073	0.00990183	1	perilipin 4
ENSMUSG00000029510	Gpc2	-0.563	0.0101286	1	glypican 2 (cerebroglycan)
ENSMUSG00000105198	Gm42502	-0.72	0.0101709	1	predicted gene 42502
ENSMUSG00000085396	Firre	-0.301	0.0102077	1	functional intergenic repeating RNA element
ENSMUSG00000114150	AC132954.5	-1.037	0.0103322	1
ENSMUSG00000097857	Gm26603	-1.048	0.0103611	1	predicted gene, 26603
ENSMUSG00000054252	Fgfr3	-0.217	0.0103853	1	fibroblast growth factor receptor 3
ENSMUSG00000031960	Aars	0.186	0.0104039	1	alanyl-tRNA synthetase
ENSMUSG00000070427	Il18bp	-0.458	0.0105092	1	interleukin 18 binding protein
ENSMUSG00000020607	Fam84a	-0.391	0.0105803	1	family with sequence similarity 84, member A
ENSMUSG00000105552	Gm19710	-0.705	0.0105862	1	predicted gene, 19710
ENSMUSG00000025197	Cyp2c44	-0.935	0.0106473	1	cytochrome P450, family 2, subfamily c, polypeptide 44
ENSMUSG00000029777	Gars	0.173	0.0108357	1	glycyl-tRNA synthetase
ENSMUSG00000072809	9330160F10Rik	-1.155	0.0109327	1	RIKEN cDNA 9330160F10 gene
ENSMUSG00000067149	Jchain	2.218	0.0109545	1	immunoglobulin joining chain
ENSMUSG00000097391	Mirg	-0.363	0.0109709	1	miRNA containing gene
ENSMUSG00000080610	Snord110	-1.767	0.0110251	1	small nucleolar RNA, C/D box 110
ENSMUSG00000022044	Stmn4	-1.6	0.0111373	1	stathmin-like 4
ENSMUSG00000109714	Gm35021	-1.897	0.0111674	1	predicted gene, 35021
ENSMUSG00000090608	Gm17200	-1.985	0.0111927	1	predicted gene 17200
ENSMUSG00000089812	Gm15867	2.097	0.0112375	1	predicted gene 15867
ENSMUSG00000020305	Asb3	0.227	0.0112747	1	ankyrin repeat and SOCS box-containing 3
ENSMUSG00000032487	Ptgs2	-0.822	0.0113416	1	prostaglandin-endoperoxide synthase 2
ENSMUSG00000034271	Jdp2	0.326	0.0113455	1	Jun dimerization protein 2
ENSMUSG00000035545	Leng8	-0.238	0.011594	1	leukocyte receptor cluster (LRC) member 8
ENSMUSG00000110170	St6galnac2	-1.274	0.0116007	1	ST6 (alpha-N-acetyl-neuraminyl-2,3-beta-galactosyl-1,3)-N-acetylgalactosaminide alpha-2,6-sialyltransferase 2
ENSMUSG00000106022	Gm42929	-0.577	0.0117177	1	predicted gene 42929
ENSMUSG00000029068	Ccnl2	-0.269	0.0117242	1	cyclin L2
ENSMUSG00000088151	Gm26347	-1.64	0.0117541	1	predicted gene, 26347
ENSMUSG00000050623	Catsperz	1.097	0.0118845	1	cation channel sperm associated auxiliary subunit zeta
ENSMUSG00000084946	Dlx1as	-0.75	0.0119191	1	distal-less homeobox 1, antisense
ENSMUSG00000046607	Hrk	0.625	0.0119696	1	harakiri, BCL2 interacting protein (contains only BH3 domain)
ENSMUSG00000026628	Atf3	0.348	0.0120067	1	activating transcription factor 3
ENSMUSG00000069223	4930451E10Rik	-2.379	0.0120388	1	RIKEN cDNA 4930451E10 gene
ENSMUSG00000024901	Peli3	0.273	0.0121249	1	pellino 3
ENSMUSG00000030638	Sh3gl3	0.887	0.0121403	1	SH3-domain GRB2-like 3
ENSMUSG00000067916	Zfp991	0.269	0.0121568	1	zinc finger protein 991
ENSMUSG00000034768	Asb16	0.74	0.0122783	1	ankyrin repeat and SOCS box-containing 16
ENSMUSG00000033439	Trmt13	-0.346	0.0122918	1	tRNA methyltransferase 13
ENSMUSG00000026156	B3gat2	-0.655	0.0124096	1	beta-1,3-glucuronyltransferase 2 (glucuronosyltransferase S)
ENSMUSG00000047090	Tmem198b	0.279	0.012426	1	transmembrane protein 198b
ENSMUSG00000097300	Gm26835	-3.901	0.0125128	1	predicted gene, 26835
ENSMUSG00000098979	Gm27544	-1.388	0.0125525	1	predicted gene, 27544
ENSMUSG00000046413	Irx3os	-0.536	0.0125598	1	iroquois homeobox 3, opposite strand
ENSMUSG00000112249	AC158595.1	-0.816	0.0125764	1
ENSMUSG00000039021	Ttc16	-0.786	0.0126225	1	tetratricopeptide repeat domain 16
ENSMUSG00000024261	Syt4	1.302	0.0126266	1	synaptotagmin IV
ENSMUSG00000021508	Cxcl14	-1.027	0.012743	1	chemokine (C-X-C motif) ligand 14
ENSMUSG00000105082	Aqp10-ps	-1.215	0.0127906	1	aquaporin 10, pseudogene
ENSMUSG00000040945	Rcc2	0.187	0.0128327	1	regulator of chromosome condensation 2
ENSMUSG00000051048	P4ha3	-0.491	0.0128487	1	procollagen-proline, 2-oxoglutarate 4-dioxygenase (proline 4-hydroxylase), alpha polypeptide III
ENSMUSG00000057777	Mab21l2	-0.401	0.0128634	1	mab-21-like 2 (C. elegans)
ENSMUSG00000037266	Rsrp1	-0.333	0.0129184	1	arginine/serine rich protein 1
ENSMUSG00000028036	Ptgfr	0.539	0.0129878	1	prostaglandin F receptor
ENSMUSG00000062309	Rpp25	0.455	0.0130446	1	ribonuclease P/MRP 25 subunit
ENSMUSG00000109282	Gm45188	-0.867	0.0130954	1	predicted gene 45188
ENSMUSG00000024136	Dnase1l2	-0.481	0.0131517	1	deoxyribonuclease 1-like 2
ENSMUSG00000107161	Gm43850	-1.148	0.0132208	1	predicted gene 43850
ENSMUSG00000078813	Leng1	-0.321	0.0134322	1	leukocyte receptor cluster (LRC) member 1
ENSMUSG00000085385	Snhg17	-0.332	0.0136161	1	small nucleolar RNA host gene 17
ENSMUSG00000025480	Syce1	-1.733	0.0136552	1	synaptonemal complex central element protein 1
ENSMUSG00000047002	Msgn1	0.447	0.0136898	1	mesogenin 1
ENSMUSG00000036907	C1ql2	0.743	0.0137104	1	complement component 1, q subcomponent-like 2
ENSMUSG00000072844	G530011O06Rik	-0.913	0.0137793	1	RIKEN cDNA G530011O06 gene
ENSMUSG00000020193	Zpbp	-0.767	0.0138615	1	zona pellucida binding protein
ENSMUSG00000022683	Pla2g10	1.56	0.0138805	1	phospholipase A2, group X
ENSMUSG00000040752	Myh6	-0.356	0.0138808	1	myosin, heavy polypeptide 6, cardiac muscle, alpha
ENSMUSG00000040856	Dlk1	-0.253	0.0139087	1	delta-like 1 homolog (Drosophila)
ENSMUSG00000111837	AC164612.2	-1.206	0.0141502	1
ENSMUSG00000109366	Gm44698	-2.129	0.014159	1	predicted gene 44698
ENSMUSG00000077569	Gm24608	-2.129	0.014159	1	predicted gene, 24608
ENSMUSG00000065246	Gm22297	-2.129	0.014159	1	predicted gene, 22297
ENSMUSG00000021798	Ldb3	-0.385	0.0144173	1	LIM domain binding 3
ENSMUSG00000083076	Gm11408	2.216	0.0144286	1	predicted gene 11408
ENSMUSG00000079534	Gm5640	1.253	0.0144675	1	predicted gene 5640
ENSMUSG00000025154	Arhgap19	0.185	0.0145258	1	Rho GTPase activating protein 19
ENSMUSG00000031967	Afg3l1	0.17	0.0145299	1	AFG3-like AAA ATPase 1
ENSMUSG00000103854	Gm37250	-2.255	0.0145944	1	predicted gene, 37250
ENSMUSG00000082762	Gm12366	-0.965	0.0146004	1	predicted gene 12366
ENSMUSG00000052374	Actn2	-0.536	0.0146257	1	actinin alpha 2
ENSMUSG00000070960	Gm19680	1.625	0.0146869	1	predicted gene, 19680
ENSMUSG00000085779	Atcayos	-0.822	0.0150859	1	ataxia, cerebellar, Cayman type, opposite strand
ENSMUSG00000059776	Rpl13-ps6	0.862	0.0151171	1	ribosomal protein L13, pseudogene 6
ENSMUSG00000105199	Gm43581	-1.229	0.0152047	1	predicted gene 43581
ENSMUSG00000106822	Gm43533	-3.725	0.0154178	1	predicted gene 43533
ENSMUSG00000113947	AC155235.1	-3.725	0.0154178	1
ENSMUSG00000064558	Gm24620	-3.725	0.0154178	1	predicted gene, 24620
ENSMUSG00000021062	Rab15	0.214	0.0154412	1	RAB15, member RAS oncogene family
ENSMUSG00000061740	Cyp2d22	-0.594	0.0154498	1	cytochrome P450, family 2, subfamily d, polypeptide 22
ENSMUSG00000104271	Gm37891	-1.368	0.0154953	1	predicted gene, 37891
ENSMUSG00000097158	Gm26516	-0.674	0.0155267	1	predicted gene, 26516
ENSMUSG00000079173	Zan	-0.958	0.0156222	1	zonadhesin
ENSMUSG00000028989	Angptl7	-1.533	0.0156381	1	angiopoietin-like 7
ENSMUSG00000084917	Gm17477	-0.591	0.0156663	1	predicted gene, 17477
ENSMUSG00000082826	Mif-ps3	0.89	0.0156809	1	macrophage migration inhibitory factor, pseudogene 3
ENSMUSG00000035299	Mid1	-0.379	0.0157238	1	midline 1
ENSMUSG00000030246	Ldhb	0.427	0.0157756	1	lactate dehydrogenase B
ENSMUSG00000024664	Fads3	-0.35	0.0157799	1	fatty acid desaturase 3
ENSMUSG00000017737	Mmp9	0.473	0.0158069	1	matrix metallopeptidase 9
ENSMUSG00000070605	Zfp992	0.294	0.0158613	1	zinc finger protein 992
ENSMUSG00000027318	Adam33	-0.916	0.015956	1	a disintegrin and metallopeptidase domain 33
ENSMUSG00000079138	Gm8818	-2.13	0.0159815	1	predicted pseudogene 8818
ENSMUSG00000015377	Dennd6b	-0.321	0.0160446	1	DENN/MADD domain containing 6B
ENSMUSG00000082330	Ldha-ps	-1.355	0.016058	1	lactate dehydrogenase A, pseudogene
ENSMUSG00000104684	5430427N15Rik	-1.443	0.0162952	1	RIKEN cDNA 5430427N15 gene
ENSMUSG00000109108	Gm36371	-0.928	0.0162993	1	predicted gene, 36371
ENSMUSG00000106574	Gm2451	-1.007	0.0163973	1	predicted pseudogene 2451
ENSMUSG00000105742	Gm42748	-0.591	0.0164779	1	predicted gene 42748
ENSMUSG00000052911	Lamb2	-0.228	0.0165016	1	laminin, beta 2
ENSMUSG00000040148	Hmx3	-2.573	0.0165828	1	H6 homeobox 3
ENSMUSG00000096966	Gm18336	-2.573	0.0165828	1	predicted gene, 18336
ENSMUSG00000035491	Fthl17a	-2.573	0.0165828	1	ferritin, heavy polypeptide-like 17, member A
ENSMUSG00000097281	Gm26685	-2.573	0.0165828	1	predicted gene, 26685
ENSMUSG00000110442	Gm45804	-2.573	0.0165828	1	predicted gene 45804
ENSMUSG00000087159	Gm15246	-0.59	0.0166021	1	predicted gene 15246
ENSMUSG00000022974	Paxbp1	-0.321	0.0168353	1	PAX3 and PAX7 binding protein 1
ENSMUSG00000085980	Gm12408	-1.743	0.0168776	1	predicted gene 12408
ENSMUSG00000035967	Ints6l	-0.265	0.0168838	1	integrator complex subunit 6 like
ENSMUSG00000053153	Spag16	0.27	0.0169107	1	sperm associated antigen 16
ENSMUSG00000039579	Grin3a	-0.683	0.0169866	1	glutamate receptor ionotropic, NMDA3A
ENSMUSG00000102912	Gm20731	-1.059	0.017117	1	predicted gene, 20731
ENSMUSG00000097680	Gm26642	-0.755	0.0172333	1	predicted gene, 26642
ENSMUSG00000113918	AC132609.2	-0.724	0.0172868	1
ENSMUSG00000036196	Slc26a8	-1.102	0.0173236	1	solute carrier family 26, member 8
ENSMUSG00000056972	Magel2	-0.388	0.0173255	1	melanoma antigen, family L, 2
ENSMUSG00000054136	Adm2	0.821	0.0174822	1	adrenomedullin 2
ENSMUSG00000094076	Gm4767	-2.372	0.0175175	1	predicted gene 4767
ENSMUSG00000078919	Dpm1	-0.38	0.017526	1	dolichol-phosphate (beta-D) mannosyltransferase 1
ENSMUSG00000103983	Gm20045	-0.506	0.017571	1	predicted gene, 20045
ENSMUSG00000043903	Zfp469	-0.799	0.017576	1	zinc finger protein 469
ENSMUSG00000028750	Pla2g2c	0.937	0.017596	1	phospholipase A2, group IIC
ENSMUSG00000108314	Prkcz2	-0.567	0.0177431	1	protein kinase C, zeta 2
ENSMUSG00000051107	Gm15440	-1.305	0.0177976	1	predicted gene 15440
ENSMUSG00000087525	Gm13062	-3.719	0.0179408	1	predicted gene 13062
ENSMUSG00000009216	Fam163b	0.566	0.0179573	1	family with sequence similarity 163, member B
ENSMUSG00000004896	Rrnad1	-0.282	0.0181918	1	ribosomal RNA adenine dimethylase domain containing 1
ENSMUSG00000084519	Gm22478	-0.583	0.0183201	1	predicted gene, 22478
ENSMUSG00000103331	Gm37995	2.798	0.0183329	1	predicted gene, 37995
ENSMUSG00000093559	Gm20705	-3.733	0.0183548	1	predicted gene 20705
ENSMUSG00000102555	6430511E19Rik	-0.437	0.0184118	1	RIKEN cDNA 6430511E19 gene
ENSMUSG00000103933	Gm36964	1.06	0.0184282	1	predicted gene, 36964
ENSMUSG00000085174	Gm16206	-0.825	0.0185768	1	predicted gene 16206
ENSMUSG00000011658	Fuz	-0.422	0.0187442	1	fuzzy planar cell polarity protein
ENSMUSG00000065686	Snora5c	-2.578	0.0187536	1	small nucleolar RNA, H/ACA box 5C
ENSMUSG00000054717	Hmgb2	0.182	0.0187702	1	high mobility group box 2
ENSMUSG00000048636	A730049H05Rik	-0.568	0.0188948	1	RIKEN cDNA A730049H05 gene
ENSMUSG00000074483	Bglap	-1.394	0.0189338	1	bone gamma carboxyglutamate protein
ENSMUSG00000108256	Gm43923	1.715	0.0191328	1	predicted gene, 43923
ENSMUSG00000072898	Gm10434	1.622	0.0191455	1	predicted gene 10434
ENSMUSG00000098161	Platr11	1.622	0.0191455	1	pluripotency associated transcript 11
ENSMUSG00000033255	Gm5134	-1.381	0.0191564	1	predicted gene 5134
ENSMUSG00000027611	Procr	-0.602	0.0191664	1	protein C receptor, endothelial
ENSMUSG00000022306	Zfpm2	-0.373	0.0192385	1	zinc finger protein, multitype 2
ENSMUSG00000031409	Tceal6	0.466	0.0193808	1	transcription elongation factor A (SII)-like 6
ENSMUSG00000095159	Tubb4b-ps1	-0.528	0.019398	1	tubulin, beta 4B class IVB, pseudogene 1
ENSMUSG00000031595	Pdgfrl	0.474	0.0194172	1	platelet-derived growth factor receptor-like
ENSMUSG00000083832	Gm13771	-1.813	0.0194857	1	predicted gene 13771
ENSMUSG00000027777	Schip1	-0.812	0.0194954	1	schwannomin interacting protein 1
ENSMUSG00000001323	Srr	-0.399	0.0195587	1	serine racemase
ENSMUSG00000062190	Lancl2	0.178	0.0195714	1	LanC (bacterial lantibiotic synthetase component C)-like 2
ENSMUSG00000112613	AC151901.1	-1.479	0.0196348	1
ENSMUSG00000060371	Caln1	0.51	0.0198606	1	calneuron 1
ENSMUSG00000112003	AC159297.3	1.447	0.019931	1
ENSMUSG00000020387	Jade2	0.428	0.0199918	1	jade family PHD finger 2
ENSMUSG00000011382	Dhdh	0.214	0.0201452	1	dihydrodiol dehydrogenase (dimeric)
ENSMUSG00000061816	Myl1	-0.463	0.0202767	1	myosin, light polypeptide 1
ENSMUSG00000097417	Gm26669	-0.784	0.0202854	1	predicted gene, 26669
ENSMUSG00000104950	4833413G10Rik	-0.66	0.0203089	1	RIKEN cDNA 4833413G10 gene
ENSMUSG00000097825	9630001P10Rik	-1.663	0.0203186	1	RIKEN cDNA 9630001P10 gene
ENSMUSG00000082196	Gm14231	-1.396	0.0203678	1	predicted gene 14231
ENSMUSG00000085870	Gm12829	0.405	0.0203924	1	predicted gene 12829
ENSMUSG00000102748	Pcdhgb2	-0.493	0.0204059	1	protocadherin gamma subfamily B, 2
ENSMUSG00000107763	Gm43962	-1.772	0.0204647	1	predicted gene, 43962
ENSMUSG00000064672	Gm22806	-0.855	0.0204956	1	predicted gene, 22806
ENSMUSG00000035557	Krt17	0.957	0.0205065	1	keratin 17
ENSMUSG00000068739	Sars	0.165	0.0205089	1	seryl-aminoacyl-tRNA synthetase
ENSMUSG00000113724	CT030146.2	-1.533	0.020513	1
ENSMUSG00000095562	Gm21887	-2.749	0.0205378	1	predicted gene, 21887
ENSMUSG00000042372	Dmrt3	-0.688	0.0205953	1	doublesex and mab-3 related transcription factor 3
ENSMUSG00000046881	Olfr374	-2.123	0.0207612	1	olfactory receptor 374
ENSMUSG00000105981	2810428J06Rik	-0.751	0.0207771	1	RIKEN cDNA 2810428J06 gene
ENSMUSG00000095078	Gm5866	3.774	0.0208038	1	predicted gene 5866
ENSMUSG00000033590	Myo5c	0.273	0.020842	1	myosin VC
ENSMUSG00000085279	Gm15965	-1.471	0.0209108	1	predicted gene 15965
ENSMUSG00000032890	Rims3	0.29	0.0209811	1	regulating synaptic membrane exocytosis 3
ENSMUSG00000041840	Haus1	0.208	0.0210638	1	HAUS augmin-like complex, subunit 1
ENSMUSG00000035984	Nme5	0.635	0.0211498	1	NME/NM23 family member 5
ENSMUSG00000024975	Pdcd4	0.211	0.0211793	1	programmed cell death 4
ENSMUSG00000108804	Gm30437	-3.541	0.021194	1	predicted gene, 30437
ENSMUSG00000109561	Ankrd31	-3.541	0.021194	1	ankyrin repeat domain 31
ENSMUSG00000043099	Hic1	-1.349	0.0213407	1	hypermethylated in cancer 1
ENSMUSG00000104761	Gm43511	-0.732	0.0213536	1	predicted gene 43511
ENSMUSG00000023004	Tuba1b	0.16	0.0213975	1	tubulin, alpha 1B
ENSMUSG00000023106	Denr	0.161	0.0214792	1	density-regulated protein
ENSMUSG00000100131	Gm28439	-0.633	0.0215111	1	predicted gene 28439
ENSMUSG00000056643	Chst13	-0.826	0.021519	1	carbohydrate (chondroitin 4) sulfotransferase 13
ENSMUSG00000091119	Ccdc152	-1.274	0.0215578	1	coiled-coil domain containing 152
ENSMUSG00000096296	Snord88c	-0.874	0.0216959	1	small nucleolar RNA, C/D box 88C
ENSMUSG00000025215	Tlx1	-0.602	0.0218105	1	T cell leukemia, homeobox 1
ENSMUSG00000021099	Six6	-1.422	0.0218538	1	sine oculis-related homeobox 6
ENSMUSG00000097769	Snhg4	-0.273	0.0220887	1	small nucleolar RNA host gene 4
ENSMUSG00000070690	5830473C10Rik	-3.738	0.0220908	1	RIKEN cDNA 5830473C10 gene
ENSMUSG00000055254	Ntrk2	0.308	0.0221246	1	neurotrophic tyrosine kinase, receptor, type 2
ENSMUSG00000078651	Aoc2	-0.349	0.0222607	1	amine oxidase, copper containing 2 (retina-specific)
ENSMUSG00000039307	Hexdc	-0.26	0.0222853	1	hexosaminidase (glycosyl hydrolase family 20, catalytic domain) containing
ENSMUSG00000045409	Trim39	-0.248	0.0223156	1	tripartite motif-containing 39
ENSMUSG00000096954	Gdap10	-0.447	0.0223696	1	ganglioside-induced differentiation-associated-protein 10
ENSMUSG00000016327	Atp1b4	3.781	0.0223953	1	ATPase, (Na+)/K+ transporting, beta 4 polypeptide
ENSMUSG00000086264	Gm15850	1.625	0.0224476	1	predicted gene 15850
ENSMUSG00000045662	Henmt1	0.869	0.0224936	1	HEN1 methyltransferase homolog 1 (Arabidopsis)
ENSMUSG00000020282	Rhbdf1	-0.313	0.0225819	1	rhomboid 5 homolog 1
ENSMUSG00000003779	Kif20a	0.162	0.0226222	1	kinesin family member 20A
ENSMUSG00000092187	Gm20457	0.51	0.0226905	1	predicted gene 20457
ENSMUSG00000060314	Zfp941	0.378	0.0228068	1	zinc finger protein 941
ENSMUSG00000073154	9330158H04Rik	-3.745	0.0228972	1	RIKEN cDNA 9330158H04 gene
ENSMUSG00000024151	Msh2	0.159	0.0229055	1	mutS homolog 2
ENSMUSG00000028927	Padi2	-0.737	0.0229936	1	peptidyl arginine deiminase, type II
ENSMUSG00000107976	Gm44043	-1.111	0.0230077	1	predicted gene, 44043
ENSMUSG00000087338	Scpep1os	-1.611	0.0230604	1	serine carboxypeptidase 1, opposite strand
ENSMUSG00000024112	Cacna1h	-0.628	0.0230775	1	calcium channel, voltage-dependent, T type, alpha 1H subunit
ENSMUSG00000097170	Gm16982	-0.819	0.0231371	1	predicted gene, 16982
ENSMUSG00000041616	Nppa	-1.699	0.0231799	1	natriuretic peptide type A
ENSMUSG00000020354	Sgcd	-0.962	0.0233209	1	sarcoglycan, delta (dystrophin-associated glycoprotein)
ENSMUSG00000035370	Adat3	-0.475	0.0234552	1	adenosine deaminase, tRNA-specific 3
ENSMUSG00000114624	AC156025.2	-3.751	0.0234707	1
ENSMUSG00000113190	AC099934.5	-0.967	0.0234878	1
ENSMUSG00000112000	AC153501.1	-1.189	0.023618	1
ENSMUSG00000002799	Jag2	-0.372	0.023701	1	jagged 2
ENSMUSG00000086475	Platr13	-1.291	0.0237112	1	pluripotency associated transcript 13
ENSMUSG00000028755	Cda	0.445	0.0237661	1	cytidine deaminase
ENSMUSG00000065270	Gm25127	1.864	0.0237855	1	predicted gene, 25127
ENSMUSG00000022510	Trp63	-0.548	0.0238146	1	transformation related protein 63
ENSMUSG00000087354	4930404I05Rik	-0.905	0.0238363	1	RIKEN cDNA 4930404I05 gene
ENSMUSG00000106334	Gm43549	-2.12	0.0239624	1	predicted gene 43549
ENSMUSG00000086533	Mypopos	-0.615	0.0240846	1	Myb-related transcription factor, partner of profilin, opposite strand
ENSMUSG00000105059	Gm42498	-0.902	0.0240943	1	predicted gene 42498
ENSMUSG00000090066	1110002E22Rik	-1.298	0.024172	1	RIKEN cDNA 1110002E22 gene
ENSMUSG00000022018	Rgcc	-0.971	0.0243393	1	regulator of cell cycle
ENSMUSG00000078144	Capns2	-1.059	0.0246068	1	calpain, small subunit 2
ENSMUSG00000059939	9430015G10Rik	-0.225	0.024608	1	RIKEN cDNA 9430015G10 gene
ENSMUSG00000040592	Cd79b	1.13	0.024692	1	CD79B antigen
ENSMUSG00000047909	Ankrd16	-0.351	0.024814	1	ankyrin repeat domain 16
ENSMUSG00000092570	Plut	-1.015	0.0248446	1	PDX1 associated lncRNA, upregulator of transcription
ENSMUSG00000084846	A730011C13Rik	-0.82	0.0248615	1	RIKEN cDNA A730011C13 gene
ENSMUSG00000112099	AC129329.1	-0.636	0.0249024	1
ENSMUSG00000035694	Caps2	-0.63	0.0250215	1	calcyphosphine 2
ENSMUSG00000105039	Gm32585	1.057	0.0251362	1	predicted gene, 32585
ENSMUSG00000028859	Csf3r	-0.73	0.025177	1	colony stimulating factor 3 receptor (granulocyte)
ENSMUSG00000083152	Apc-ps1	-0.866	0.0252762	1	adenomatosis polyposis coli, pseudogene 1
ENSMUSG00000005802	Slc30a4	-0.191	0.025356	1	solute carrier family 30 (zinc transporter), member 4
ENSMUSG00000083974	Gm16053	-1.087	0.0253914	1	predicted gene 16053
ENSMUSG00000054766	Set	0.161	0.0254176	1	SET nuclear oncogene
ENSMUSG00000055833	1700034H15Rik	-0.624	0.0254522	1	RIKEN cDNA 1700034H15 gene
ENSMUSG00000092354	Gm20548	-0.708	0.0254616	1	predicted gene 20548
ENSMUSG00000028351	Brinp1	-0.918	0.0254628	1	bone morphogenic protein/retinoic acid inducible neural specific 1
ENSMUSG00000105826	Gm42141	1.19	0.0254826	1	predicted gene, 42141
ENSMUSG00000105358	Gm43099	-1.015	0.0255437	1	predicted gene 43099
ENSMUSG00000032249	Anp32a	0.144	0.0257332	1	acidic (leucine-rich) nuclear phosphoprotein 32 family, member A
ENSMUSG00000027582	Zgpat	-0.239	0.0258254	1	zinc finger, CCCH-type with G patch domain
ENSMUSG00000097961	Gm27000	-0.928	0.0259524	1	predicted gene, 27000
ENSMUSG00000048938	Nr1h5	-0.527	0.0259541	1	nuclear receptor subfamily 1, group H, member 5
ENSMUSG00000026564	Dusp27	-0.294	0.0259699	1	dual specificity phosphatase 27 (putative)
ENSMUSG00000112909	AC131120.2	0.909	0.0260897	1
ENSMUSG00000104344	Gm38077	-0.48	0.0261078	1	predicted gene, 38077
ENSMUSG00000033585	Ndn	-0.212	0.0261214	1	necdin
ENSMUSG00000033342	Plppr5	-0.529	0.0264607	1	phospholipid phosphatase related 5
ENSMUSG00000024033	Rsph1	0.484	0.0265173	1	radial spoke head 1 homolog (Chlamydomonas)
ENSMUSG00000104414	Gm37799	-1.206	0.0265734	1	predicted gene, 37799
ENSMUSG00000034115	Scn11a	-1.882	0.0266477	1	sodium channel, voltage-gated, type XI, alpha
ENSMUSG00000097057	Gm17638	-0.723	0.0266767	1	predicted gene, 17638
ENSMUSG00000109399	Gm44982	-1.452	0.0267323	1	predicted gene 44982
ENSMUSG00000087667	Gm13381	-1.452	0.0267323	1	predicted gene 13381
ENSMUSG00000093862	Gm5117	-1.452	0.0267323	1	predicted gene 5117
ENSMUSG00000027824	Vmn2r1	1.802	0.0267365	1	vomeronasal 2, receptor 1
ENSMUSG00000013584	Aldh1a2	0.295	0.0268034	1	aldehyde dehydrogenase family 1, subfamily A2
ENSMUSG00000042529	Kcnj12	0.501	0.0268102	1	potassium inwardly-rectifying channel, subfamily J, member 12
ENSMUSG00000086873	Gm15672	-1.028	0.0268596	1	predicted gene 15672
ENSMUSG00000044681	Cnpy1	-0.734	0.0268847	1	canopy FGF signaling regulator 1
ENSMUSG00000106978	N4bp2os	-0.588	0.0268855	1	NEDD4 binding protein 2, opposite strand
ENSMUSG00000104686	Gm42815	-1.999	0.0269242	1	predicted gene 42815
ENSMUSG00000082503	Gm12229	-1.999	0.0269242	1	predicted gene 12229
ENSMUSG00000101555	Gm28731	-1.999	0.0269242	1	predicted gene 28731
ENSMUSG00000066197	Gpr139	1.367	0.026995	1	G protein-coupled receptor 139
ENSMUSG00000091408	Gm6728	1.722	0.0270109	1	predicted gene 6728
ENSMUSG00000102796	Gm37711	0.928	0.0271139	1	predicted gene, 37711
ENSMUSG00000095789	Nupr1l	-0.961	0.0271326	1	nuclear protein transcriptional regulator 1 like
ENSMUSG00000022490	Ppp1r1a	0.309	0.0271632	1	protein phosphatase 1, regulatory (inhibitor) subunit 1A
ENSMUSG00000073295	Nudt11	-0.228	0.0272678	1	nudix (nucleoside diphosphate linked moiety X)-type motif 11
ENSMUSG00000020181	Nav3	-0.451	0.0273078	1	neuron navigator 3
ENSMUSG00000088626	Gm23034	-2	0.027357	1	predicted gene, 23034
ENSMUSG00000062729	Ppox	-0.243	0.0274521	1	protoporphyrinogen oxidase
ENSMUSG00000047793	Sned1	-0.524	0.0274534	1	sushi, nidogen and EGF-like domains 1
ENSMUSG00000100826	Snhg14	-0.267	0.0274635	1	small nucleolar RNA host gene 14
ENSMUSG00000112758	AC159502.1	-1.266	0.0275285	1
ENSMUSG00000020234	4930404N11Rik	-1.146	0.0275417	1	RIKEN cDNA 4930404N11 gene
ENSMUSG00000086753	Gm15751	-0.42	0.0275421	1	predicted gene 15751
ENSMUSG00000037370	Enpp1	-0.476	0.0275716	1	ectonucleotide pyrophosphatase/phosphodiesterase 1
ENSMUSG00000055409	Nell1	-0.919	0.0277284	1	NEL-like 1
ENSMUSG00000085181	Gm12709	-2	0.0277468	1	predicted gene 12709
ENSMUSG00000028693	Nasp	0.145	0.0277984	1	nuclear autoantigenic sperm protein (histone-binding)
ENSMUSG00000015222	Map2	-0.299	0.0277999	1	microtubule-associated protein 2
ENSMUSG00000086933	4933426K07Rik	-2.12	0.027823	1	RIKEN cDNA 4933426K07 gene
ENSMUSG00000095332	Gm9821	-0.519	0.0278544	1	predicted gene 9821
ENSMUSG00000025491	Ifitm1	0.235	0.027933	1	interferon induced transmembrane protein 1
ENSMUSG00000078117	Gm16485	0.616	0.0279671	1	predicted gene 16485
ENSMUSG00000026289	Atg16l1	-0.182	0.0281531	1	autophagy related 16-like 1 (S. cerevisiae)
ENSMUSG00000087502	Gm16091	-0.441	0.0282578	1	predicted gene 16091
ENSMUSG00000049420	Tmem200a	0.402	0.0284221	1	transmembrane protein 200A
ENSMUSG00000039316	Rftn1	0.269	0.0284313	1	raftlin lipid raft linker 1
ENSMUSG00000018698	Lhx1	0.261	0.0284792	1	LIM homeobox protein 1
ENSMUSG00000021838	Samd4	-0.222	0.0285427	1	sterile alpha motif domain containing 4
ENSMUSG00000031805	Jak3	-0.535	0.0285777	1	Janus kinase 3
ENSMUSG00000081648	Gm13423	1.622	0.0286454	1	predicted gene 13423
ENSMUSG00000109604	Gm45346	2.538	0.028678	1	predicted gene 45346
ENSMUSG00000036295	Lrrn3	-1.118	0.0287312	1	leucine rich repeat protein 3, neuronal
ENSMUSG00000023235	Ccl25	-0.331	0.0287779	1	chemokine (C-C motif) ligand 25
ENSMUSG00000086173	Kis2	-1.195	0.0288862	1	Kaplan integration site 2
ENSMUSG00000028289	Epha7	-0.326	0.0289572	1	Eph receptor A7
ENSMUSG00000046618	Olfml2a	0.306	0.0289869	1	olfactomedin-like 2A
ENSMUSG00000110127	6430710M23Rik	-2.237	0.0290798	1	RIKEN cDNA 6430710M23 gene
ENSMUSG00000036764	Dnajc12	0.305	0.0290937	1	DnaJ heat shock protein family (Hsp40) member C12
ENSMUSG00000024403	Atp6v1g2	-0.356	0.0291359	1	ATPase, H+ transporting, lysosomal V1 subunit G2
ENSMUSG00000085773	Gm16233	-0.78	0.0291445	1	predicted gene 16233
ENSMUSG00000043065	Spice1	-0.282	0.0291459	1	spindle and centriole associated protein 1
ENSMUSG00000092274	Neat1	-0.515	0.0291766	1	nuclear paraspeckle assembly transcript 1 (non-protein coding)
ENSMUSG00000082599	Gm13141	1.468	0.0291823	1	predicted gene 13141
ENSMUSG00000007097	Atp1a2	0.461	0.0292155	1	ATPase, Na+/K+ transporting, alpha 2 polypeptide
ENSMUSG00000056220	Pla2g4a	-0.418	0.0292392	1	phospholipase A2, group IVA (cytosolic, calcium-dependent)
ENSMUSG00000020774	Aspa	-0.958	0.0293973	1	aspartoacylase
ENSMUSG00000029661	Col1a2	-0.361	0.0294282	1	collagen, type I, alpha 2
ENSMUSG00000028060	2810403A07Rik	-0.211	0.0294378	1	RIKEN cDNA 2810403A07 gene
ENSMUSG00000071392	Ect2l	1.071	0.0294596	1	epithelial cell transforming sequence 2 oncogene-like
ENSMUSG00000028364	Tnc	-0.366	0.0296011	1	tenascin C
ENSMUSG00000085573	Gm15418	-1.15	0.0296045	1	predicted gene 15418
ENSMUSG00000071656	Lrrn4cl	-0.655	0.0297176	1	LRRN4 C-terminal like
ENSMUSG00000006342	Susd2	-0.483	0.0298404	1	sushi domain containing 2
ENSMUSG00000052031	Tagap1	-0.327	0.0298585	1	T cell activation GTPase activating protein 1
ENSMUSG00000091997	Gm6611	-0.904	0.0298633	1	predicted gene 6611
ENSMUSG00000097008	Gm26860	-1.518	0.0299143	1	predicted gene, 26860
ENSMUSG00000087269	D330023K18Rik	-0.575	0.0300413	1	RIKEN cDNA D330023K18 gene
ENSMUSG00000039385	Cdh6	-0.292	0.0300585	1	cadherin 6
ENSMUSG00000035121	Neil2	-0.391	0.030167	1	nei like 2 (E. coli)
ENSMUSG00000083569	Gm13666	-1.322	0.0301733	1	predicted gene 13666
ENSMUSG00000081350	Gm5388	-1.322	0.0301733	1	predicted gene 5388
ENSMUSG00000001508	Sgca	-0.894	0.0301974	1	sarcoglycan, alpha (dystrophin-associated glycoprotein)
ENSMUSG00000028385	Snx30	-0.214	0.0301996	1	sorting nexin family member 30
ENSMUSG00000028599	Tnfrsf1b	0.31	0.0302039	1	tumor necrosis factor receptor superfamily, member 1b
ENSMUSG00000059005	Hnrnpa3	0.15	0.0302111	1	heterogeneous nuclear ribonucleoprotein A3
ENSMUSG00000067724	Gbx1	-0.593	0.0303383	1	gastrulation brain homeobox 1
ENSMUSG00000096965	3300005D01Rik	-1.093	0.0303769	1	RIKEN cDNA 3300005D01 gene
ENSMUSG00000030981	Mmp21	1.002	0.0304823	1	matrix metallopeptidase 21
ENSMUSG00000097058	4930556M19Rik	-1.41	0.030491	1	RIKEN cDNA 4930556M19 gene
ENSMUSG00000095139	Pou3f2	-0.684	0.0304915	1	POU domain, class 3, transcription factor 2
ENSMUSG00000050122	Vwa3b	1.944	0.0305063	1	von Willebrand factor A domain containing 3B
ENSMUSG00000028871	Rspo1	0.385	0.0305469	1	R-spondin 1
ENSMUSG00000020894	Vamp2	-0.21	0.0305693	1	vesicle-associated membrane protein 2
ENSMUSG00000003410	Elavl3	0.502	0.0306164	1	ELAV (embryonic lethal, abnormal vision, Drosophila)-like 3 (Hu antigen C)
ENSMUSG00000033987	Dnah17	-0.494	0.0306603	1	dynein, axonemal, heavy chain 17
ENSMUSG00000099825	1810012K16Rik	-1.297	0.0307084	1	RIKEN cDNA 1810012K16 gene
ENSMUSG00000022895	Ets2	-0.16	0.0307578	1	E26 avian leukemia oncogene 2, 3' domain
ENSMUSG00000068614	Actc1	-0.331	0.0307789	1	actin, alpha, cardiac muscle 1
ENSMUSG00000097246	Gm26890	-0.606	0.030885	1	predicted gene, 26890
ENSMUSG00000021738	Atxn7	-0.226	0.0309006	1	ataxin 7
ENSMUSG00000081214	Rpl35a-ps2	0.592	0.0309328	1	ribosomal protein L35A, pseudogene 2
ENSMUSG00000026709	Dars2	0.154	0.0310414	1	aspartyl-tRNA synthetase 2 (mitochondrial)
ENSMUSG00000092281	Hmgb1-ps7	0.453	0.031077	1	high-mobility group high mobility group box 1, pseudogene 7
ENSMUSG00000114003	AC124744.2	-0.409	0.0311302	1
ENSMUSG00000047161	Chst9	0.976	0.03124	1	carbohydrate (N-acetylgalactosamine 4-0) sulfotransferase 9
ENSMUSG00000012520	Phox2b	-1.053	0.0312677	1	paired-like homeobox 2b
ENSMUSG00000030268	Bcat1	0.151	0.0313086	1	branched chain aminotransferase 1, cytosolic
ENSMUSG00000055775	Myh8	-1.084	0.031317	1	myosin, heavy polypeptide 8, skeletal muscle, perinatal
ENSMUSG00000081021	Gm11964	-1.084	0.031317	1	predicted gene 11964
ENSMUSG00000089636	1700058P15Rik	-0.712	0.0313233	1	RIKEN cDNA 1700058P15 gene
ENSMUSG00000069171	Nr2f1	-0.635	0.0313587	1	nuclear receptor subfamily 2, group F, member 1
ENSMUSG00000058626	Capn11	1.789	0.0314273	1	calpain 11
ENSMUSG00000031490	Eif4ebp1	0.181	0.0314528	1	eukaryotic translation initiation factor 4E binding protein 1
ENSMUSG00000110218	Gm20219	-1.084	0.0316138	1	predicted gene, 20219
ENSMUSG00000064063	BC048507	-1.457	0.0316264	1	cDNA sequence BC048507
ENSMUSG00000112117	RMST_1	-0.97	0.031841	1	Rhabdomyosarcoma 2 associated transcript conserved region 1
ENSMUSG00000106665	Gm43389	-0.655	0.0319448	1	predicted gene 43389
ENSMUSG00000025318	Jph3	-0.325	0.0319686	1	junctophilin 3
ENSMUSG00000022580	Rhpn1	-0.345	0.0320489	1	rhophilin, Rho GTPase binding protein 1
ENSMUSG00000066538	Gm6254	0.548	0.0320644	1	predicted gene 6254
ENSMUSG00000104569	Gm43054	-0.642	0.0321706	1	predicted gene 43054
ENSMUSG00000026814	Eng	-0.275	0.0321871	1	endoglin
ENSMUSG00000007122	Casq1	-0.533	0.032194	1	calsequestrin 1
ENSMUSG00000024987	Cyp26a1	-0.205	0.0322018	1	cytochrome P450, family 26, subfamily a, polypeptide 1
ENSMUSG00000039620	6430573F11Rik	0.219	0.0322462	1	RIKEN cDNA 6430573F11 gene
ENSMUSG00000096991	Gm26789	-0.622	0.0323201	1	predicted gene, 26789
ENSMUSG00000102573	Gm7265	-0.562	0.0323384	1	predicted gene 7265
ENSMUSG00000024176	Sox8	-0.495	0.0323691	1	SRY (sex determining region Y)-box 8
ENSMUSG00000030707	Coro1a	0.401	0.0323721	1	coronin, actin binding protein 1A
ENSMUSG00000037610	Kcnmb2	0.781	0.032373	1	potassium large conductance calcium-activated channel, subfamily M, beta member 2
ENSMUSG00000074604	Mgst2	-0.756	0.0324297	1	microsomal glutathione S-transferase 2
ENSMUSG00000104814	Gm42979	-0.496	0.0324642	1	predicted gene 42979
ENSMUSG00000099384	1700110C19Rik	-0.895	0.0325332	1	RIKEN cDNA 1700110C19 gene
ENSMUSG00000062683	Atp5g2	0.154	0.0325793	1	ATP synthase, H+ transporting, mitochondrial F0 complex, subunit C2 (subunit 9)
ENSMUSG00000105432	Gm43218	3.568	0.0326739	1	predicted gene 43218
ENSMUSG00000085483	Gm14198	3.568	0.0326739	1	predicted gene 14198
ENSMUSG00000040663	Clcf1	-0.604	0.0326869	1	cardiotrophin-like cytokine factor 1
ENSMUSG00000052917	Senp7	-0.289	0.0326997	1	SUMO1/sentrin specific peptidase 7
ENSMUSG00000024843	Chka	-0.198	0.0328189	1	choline kinase alpha
ENSMUSG00000053062	Jam2	-0.372	0.0328847	1	junction adhesion molecule 2
ENSMUSG00000104361	Gm38080	-1.074	0.0328935	1	predicted gene, 38080
ENSMUSG00000111082	AC061963.3	-1.025	0.0328935	1
ENSMUSG00000020836	Coro6	-0.735	0.032908	1	coronin 6
ENSMUSG00000085873	Ttc39aos1	-0.844	0.0330111	1	Ttc39a opposite strand RNA 1
ENSMUSG00000017724	Etv4	0.215	0.0330515	1	ets variant 4
ENSMUSG00000041809	Efhc1	0.562	0.0331933	1	EF-hand domain (C-terminal) containing 1
ENSMUSG00000108465	Gm45110	-0.499	0.0333583	1	predicted gene 45110
ENSMUSG00000113275	AC155241.2	-1.283	0.0333667	1
ENSMUSG00000036246	Gmip	-0.262	0.0334098	1	Gem-interacting protein
ENSMUSG00000084950	Gm5577	-0.427	0.0334796	1	predicted gene 5577
ENSMUSG00000062209	Erbb4	-0.571	0.0334944	1	erb-b2 receptor tyrosine kinase 4
ENSMUSG00000080451	Gm24193	-2.414	0.0335012	1	predicted gene, 24193
ENSMUSG00000025333	Gpr143	-2.414	0.0335012	1	G protein-coupled receptor 143
ENSMUSG00000035107	Dcbld2	-0.251	0.0335355	1	discoidin, CUB and LCCL domain containing 2
ENSMUSG00000001383	Zmat2	0.145	0.0335685	1	zinc finger, matrin type 2
ENSMUSG00000001248	Gramd1a	-0.246	0.0335837	1	GRAM domain containing 1A
ENSMUSG00000110159	Gm45501	-0.639	0.0337288	1	predicted gene 45501
ENSMUSG00000058838	Rps27a-ps2	-0.666	0.0337424	1	ribosomal protein S27A, pseudogene 2
ENSMUSG00000100405	Gm28911	0.952	0.0337503	1	predicted gene 28911
ENSMUSG00000022941	Ripply3	-0.325	0.0339488	1	ripply transcriptional repressor 3
ENSMUSG00000114780	CT009733.2	0.669	0.033962	1
ENSMUSG00000052387	Trpm3	-0.877	0.0339795	1	transient receptor potential cation channel, subfamily M, member 3
ENSMUSG00000036770	Stpg3	-0.892	0.0340003	1	sperm tail PG rich repeat containing 3
ENSMUSG00000041992	Rapgef5	0.22	0.0340551	1	Rap guanine nucleotide exchange factor (GEF) 5
ENSMUSG00000082605	Gm16148	-2.542	0.0341121	1	predicted gene 16148
ENSMUSG00000070577	Gm572	0.97	0.0341235	1	predicted gene 572
ENSMUSG00000097042	Gm17491	-0.355	0.0341271	1	predicted gene, 17491
ENSMUSG00000108438	Gm9278	-1.723	0.0341383	1	predicted gene 9278
ENSMUSG00000107076	Gm43480	-1.456	0.0342337	1	predicted gene 43480
ENSMUSG00000086219	Srrm4os	-1.169	0.0343474	1	serine/arginine repetitive matrix 4, opposite strand
ENSMUSG00000076439	Mog	-1.196	0.0344283	1	myelin oligodendrocyte glycoprotein
ENSMUSG00000105970	Gm43360	-0.633	0.0345349	1	predicted gene 43360
ENSMUSG00000046182	Gsg1l	-1.725	0.0346247	1	GSG1-like
ENSMUSG00000098055	Gm26947	-2.412	0.0346247	1	predicted gene, 26947
ENSMUSG00000027371	Fahd2a	-0.313	0.0346405	1	fumarylacetoacetate hydrolase domain containing 2A
ENSMUSG00000028635	Edn2	-3.521	0.0346878	1	endothelin 2
ENSMUSG00000110929	AC134606.1	-3.521	0.0346878	1
ENSMUSG00000081413	Uqcrh-ps2	-3.521	0.0346878	1	ubiquinol-cytochrome c reductase hinge protein, pseudogene 2
ENSMUSG00000019815	Zc2hc1b	-3.521	0.0346878	1	zinc finger, C2HC-type containing 1B
ENSMUSG00000081943	Gm9078	-3.283	0.0346878	1	predicted gene 9078
ENSMUSG00000091680	Klhdc7b	-3.283	0.0346878	1	kelch domain containing 7B
ENSMUSG00000104210	Gm37984	-3.283	0.0346878	1	predicted gene, 37984
ENSMUSG00000047911	Npm2	-0.69	0.0347185	1	nucleophosmin/nucleoplasmin 2
ENSMUSG00000111417	AC158987.1	-0.654	0.0348056	1
ENSMUSG00000083982	Gm14650	1.716	0.0348237	1	predicted gene 14650
ENSMUSG00000074968	Ano3	-0.682	0.0348797	1	anoctamin 3
ENSMUSG00000086330	1700007J10Rik	-0.692	0.0349273	1	RIKEN cDNA 1700007J10 gene
ENSMUSG00000026208	Des	-0.243	0.0349431	1	desmin
ENSMUSG00000066551	Hmgb1	0.16	0.0352868	1	high mobility group box 1
ENSMUSG00000031479	Vps36	0.143	0.0352895	1	vacuolar protein sorting 36
ENSMUSG00000109654	Gm3912	1.391	0.0353022	1	predicted gene 3912
ENSMUSG00000071042	Rasgrp3	0.277	0.0353272	1	RAS, guanyl releasing protein 3
ENSMUSG00000105717	Gm43465	-2.413	0.0354065	1	predicted gene 43465
ENSMUSG00000027713	1810062G17Rik	0.983	0.0355037	1	RIKEN cDNA 1810062G17 gene
ENSMUSG00000032598	Nckipsd	-0.229	0.0356176	1	NCK interacting protein with SH3 domain
ENSMUSG00000043448	Gjc2	1.792	0.0356751	1	gap junction protein, gamma 2
ENSMUSG00000074656	Eif2s2	0.174	0.0356766	1	eukaryotic translation initiation factor 2, subunit 2 (beta)
ENSMUSG00000053093	Myh7	-0.321	0.0357146	1	myosin, heavy polypeptide 7, cardiac muscle, beta
ENSMUSG00000098202	B830012L14Rik	-0.905	0.0357414	1	RIKEN cDNA B830012L14 gene
ENSMUSG00000113515	AL645745.1	0.726	0.0357441	1
ENSMUSG00000107066	Gm4482	-1.167	0.0357513	1	predicted gene 4482
ENSMUSG00000103731	Gm17530	0.477	0.0357558	1	predicted gene, 17530
ENSMUSG00000028423	Nfx1	-0.225	0.0358025	1	nuclear transcription factor, X-box binding 1
ENSMUSG00000096192	Gm18856	-0.916	0.0358131	1	predicted gene, 18856
ENSMUSG00000107505	Gm18009	-0.731	0.0358296	1	predicted gene, 18009
ENSMUSG00000084744	Gm25291	-1.216	0.0359456	1	predicted gene, 25291
ENSMUSG00000000787	Ddx3x	0.149	0.0360918	1	DEAD/H (Asp-Glu-Ala-Asp/His) box polypeptide 3, X-linked
ENSMUSG00000022241	Tars	0.139	0.0361329	1	threonyl-tRNA synthetase
ENSMUSG00000022035	Ccdc25	0.172	0.0361671	1	coiled-coil domain containing 25
ENSMUSG00000102297	5730585A16Rik	-0.476	0.0362061	1	RIKEN cDNA 5730585A16 gene
ENSMUSG00000058622	Gm5265	-3.284	0.0362267	1	predicted pseudogene 5265
ENSMUSG00000027597	Ahcy	0.149	0.0362763	1	S-adenosylhomocysteine hydrolase
ENSMUSG00000085884	Gm15342	-1.124	0.0363084	1	predicted gene 15342
ENSMUSG00000108494	Gm45203	-0.828	0.0363161	1	predicted gene 45203
ENSMUSG00000081695	Rpsa-ps5	-3.284	0.0363508	1	ribosomal protein SA, pseudogene 5
ENSMUSG00000113302	AC122354.1	-3.284	0.0363508	1
ENSMUSG00000097079	Gm26604	-3.285	0.0364492	1	predicted gene, 26604
ENSMUSG00000038116	Phf20	0.153	0.0364507	1	PHD finger protein 20
ENSMUSG00000058625	Gm17383	0.603	0.0365608	1	predicted gene, 17383
ENSMUSG00000079644	Gm1110	1.943	0.0365739	1	predicted gene 1110
ENSMUSG00000062901	Klhl24	0.186	0.0366504	1	kelch-like 24
ENSMUSG00000096775	Gm5796	0.646	0.0367014	1	predicted gene 5796
ENSMUSG00000020902	Ntn1	0.183	0.0367187	1	netrin 1
ENSMUSG00000065047	Gm24045	-2.011	0.0368016	1	predicted gene, 24045
ENSMUSG00000049176	Frmpd4	0.978	0.0368323	1	FERM and PDZ domain containing 4
ENSMUSG00000002076	Hsf2bp	0.52	0.036834	1	heat shock transcription factor 2 binding protein
ENSMUSG00000039556	Ppp1r3f	-0.633	0.0368525	1	protein phosphatase 1, regulatory (inhibitor) subunit 3F
ENSMUSG00000080800	Gm11582	-1.653	0.0368547	1	predicted gene 11582
ENSMUSG00000108171	Gm43915	-1.653	0.0368547	1	predicted gene, 43915
ENSMUSG00000092626	9130230N09Rik	-1.652	0.0368547	1	RIKEN cDNA 9130230N09 gene
ENSMUSG00000028111	Ctsk	-0.925	0.0368653	1	cathepsin K
ENSMUSG00000078480	Mrpl48-ps	-1.023	0.0368657	1	mitochondrial ribosomal protein L48 pseudogene
ENSMUSG00000106078	Gm43697	-0.814	0.0369974	1	predicted gene 43697
ENSMUSG00000026615	Eprs	0.143	0.0370049	1	glutamyl-prolyl-tRNA synthetase
ENSMUSG00000093256	Gm22933	-3.287	0.0371018	1	predicted gene, 22933
ENSMUSG00000114135	AC129022.1	-3.287	0.0371018	1
ENSMUSG00000064814	Gm23939	2.111	0.0371643	1	predicted gene, 23939
ENSMUSG00000098812	Mir7578	-3.288	0.0372337	1	microRNA 7578
ENSMUSG00000032355	Mlip	-0.742	0.0372425	1	muscular LMNA-interacting protein
ENSMUSG00000084407	Gm14018	-0.436	0.0373428	1	predicted gene 14018
ENSMUSG00000031312	Itgb1bp2	-0.608	0.0374169	1	integrin beta 1 binding protein 2
ENSMUSG00000109305	1810010D01Rik	-2.413	0.0374247	1	RIKEN cDNA 1810010D01 gene
ENSMUSG00000097910	5033428I22Rik	-0.436	0.0374308	1	RIKEN cDNA 5033428I22 gene
ENSMUSG00000022021	Diaph3	0.168	0.0374445	1	diaphanous related formin 3
ENSMUSG00000026173	Plcd4	-0.745	0.0375224	1	phospholipase C, delta 4
ENSMUSG00000108802	Gm44769	-1.023	0.0375453	1	predicted gene 44769
ENSMUSG00000027257	Pacsin3	0.279	0.0375722	1	protein kinase C and casein kinase substrate in neurons 3
ENSMUSG00000092312	Zfp419	3.571	0.037644	1	zinc finger protein 419
ENSMUSG00000031098	Syt8	-0.806	0.0376748	1	synaptotagmin VIII
ENSMUSG00000009378	Slc16a12	-0.716	0.0376906	1	solute carrier family 16 (monocarboxylic acid transporters), member 12
ENSMUSG00000097772	5430416N02Rik	-0.384	0.0377588	1	RIKEN cDNA 5430416N02 gene
ENSMUSG00000075027	4631405J19Rik	-1.653	0.0377965	1	RIKEN cDNA 4631405J19 gene
ENSMUSG00000019478	Rab4a	0.281	0.037833	1	RAB4A, member RAS oncogene family
ENSMUSG00000112891	AC140354.1	-0.746	0.0378627	1
ENSMUSG00000040586	Ofd1	0.193	0.0378647	1	OFD1, centriole and centriolar satellite protein
ENSMUSG00000101848	4933417E11Rik	1.382	0.0378938	1	RIKEN cDNA 4933417E11 gene
ENSMUSG00000108990	Gm44648	-3.516	0.0379075	1	predicted gene 44648
ENSMUSG00000071047	Ces1a	-1.526	0.0379233	1	carboxylesterase 1A
ENSMUSG00000053226	Dand5	0.563	0.0380083	1	DAN domain family member 5, BMP antagonist
ENSMUSG00000020641	Rsad2	-0.861	0.0380626	1	radical S-adenosyl methionine domain containing 2
ENSMUSG00000111497	Raver1	-1.634	0.0380689	1	ribonucleoprotein, PTB-binding 1
ENSMUSG00000040424	Hipk4	-0.567	0.0381075	1	homeodomain interacting protein kinase 4
ENSMUSG00000113128	AC139323.1	-0.356	0.0381536	1
ENSMUSG00000108957	Gm45235	-0.374	0.0382212	1	predicted gene 45235
ENSMUSG00000027122	Arl14ep	0.18	0.0385767	1	ADP-ribosylation factor-like 14 effector protein
ENSMUSG00000034194	R3hcc1	0.15	0.0387443	1	R3H domain and coiled-coil containing 1
ENSMUSG00000098062	Gm26931	-0.797	0.0388133	1	predicted gene, 26931
ENSMUSG00000101812	D530049I02Rik	-3.519	0.0388553	1	RIKEN cDNA D530049I02 gene
ENSMUSG00000060227	Casc4	0.155	0.0388976	1	cancer susceptibility candidate 4
ENSMUSG00000085178	Kdm6bos	-0.927	0.0389459	1	KDM1 lysine (K)-specific demethylase 6B, opposite strand
ENSMUSG00000090114	Gm3076	0.986	0.0390527	1	predicted gene 3076
ENSMUSG00000111390	CT025660.2	-0.505	0.0391407	1
ENSMUSG00000028454	Pigo	-0.283	0.0391486	1	phosphatidylinositol glycan anchor biosynthesis, class O
ENSMUSG00000028132	Tmem56	-0.375	0.0391752	1	transmembrane protein 56
ENSMUSG00000070498	Tmem132b	0.669	0.0391811	1	transmembrane protein 132B
ENSMUSG00000029001	Fbxo44	0.256	0.0392056	1	F-box protein 44
ENSMUSG00000022946	Dopey2	-0.268	0.039235	1	dopey family member 2
ENSMUSG00000101693	Gm19461	-1.12	0.0392711	1	predicted gene, 19461
ENSMUSG00000108125	Gm17812	-2.13	0.0392848	1	predicted gene, 17812
ENSMUSG00000083220	Gm12919	0.58	0.0394174	1	predicted gene 12919
ENSMUSG00000020865	Abcc3	-0.769	0.0394382	1	ATP-binding cassette, sub-family C (CFTR/MRP), member 3
ENSMUSG00000073535	Gm5532	0.611	0.0394661	1	predicted gene 5532
ENSMUSG00000078489	Gm17106	-3.521	0.0394748	1	predicted gene 17106
ENSMUSG00000076052	Mir541	-3.564	0.0395568	1	microRNA 541
ENSMUSG00000027160	Ccdc34	0.238	0.0396533	1	coiled-coil domain containing 34
ENSMUSG00000073437	D330041H03Rik	-0.423	0.0396883	1	RIKEN cDNA D330041H03 gene
ENSMUSG00000061028	Clasrp	-0.177	0.0397166	1	CLK4-associating serine/arginine rich protein
ENSMUSG00000097724	Gm26850	1.313	0.0397846	1	predicted gene, 26850
ENSMUSG00000029633	Gm5578	-0.927	0.0398247	1	predicted pseudogene 5578
ENSMUSG00000097379	Gm26873	-0.482	0.0398288	1	predicted gene, 26873
ENSMUSG00000057074	Ces1g	-0.976	0.0399197	1	carboxylesterase 1G
ENSMUSG00000102533	Gm37226	-0.831	0.0399285	1	predicted gene, 37226
ENSMUSG00000026941	Mamdc4	-0.346	0.0399483	1	MAM domain containing 4
ENSMUSG00000085201	Nr6a1os	-1.627	0.0400549	1	nuclear receptor subfamily 6, group A, member 1, opposite strand
ENSMUSG00000053399	Adamts18	-0.475	0.0400741	1	a disintegrin-like and metallopeptidase (reprolysin type) with thrombospondin type 1 motif, 18
ENSMUSG00000090622	A930033H14Rik	-0.481	0.0401556	1	RIKEN cDNA A930033H14 gene
ENSMUSG00000061462	Obscn	-0.603	0.0402309	1	obscurin, cytoskeletal calmodulin and titin-interacting RhoGEF
ENSMUSG00000022971	Ifnar2	-0.315	0.0402719	1	interferon (alpha and beta) receptor 2
ENSMUSG00000037572	Wdhd1	0.14	0.04035	1	WD repeat and HMG-box DNA binding protein 1
ENSMUSG00000092341	Malat1	-0.334	0.040464	1	metastasis associated lung adenocarcinoma transcript 1 (non-coding RNA)
ENSMUSG00000068302	Noto	0.441	0.0404733	1	notochord homeobox
ENSMUSG00000027071	P2rx3	0.55	0.0405577	1	purinergic receptor P2X, ligand-gated ion channel, 3
ENSMUSG00000037509	Arhgef4	-0.354	0.040602	1	Rho guanine nucleotide exchange factor (GEF) 4
ENSMUSG00000110945	AC133650.1	-0.495	0.0406076	1
ENSMUSG00000111345	AC142113.2	-0.895	0.0406749	1
ENSMUSG00000108609	Gm7424	-0.896	0.0407493	1	predicted gene 7424
ENSMUSG00000104040	Gm37563	-2.403	0.0407818	1	predicted gene, 37563
ENSMUSG00000027829	Ccnl1	-0.246	0.0409577	1	cyclin L1
ENSMUSG00000031139	Mcf2	0.476	0.0409982	1	mcf.2 transforming sequence
ENSMUSG00000085925	Rtl1	-0.356	0.0410029	1	retrotransposon-like 1
ENSMUSG00000021715	Cwc27	0.182	0.0410835	1	CWC27 spliceosome-associated protein
ENSMUSG00000022419	Deptor	0.325	0.0410994	1	DEP domain containing MTOR-interacting protein
ENSMUSG00000069996	Gm7125	1.413	0.04118	1	predicted pseudogene 7125
ENSMUSG00000026786	Apbb1ip	-0.829	0.0413159	1	amyloid beta (A4) precursor protein-binding, family B, member 1 interacting protein
ENSMUSG00000020914	Top2a	0.164	0.0413246	1	topoisomerase (DNA) II alpha
ENSMUSG00000064294	Aox3	-1.038	0.0414577	1	aldehyde oxidase 3
ENSMUSG00000097325	Gm16897	-1.038	0.0414577	1	predicted gene, 16897
ENSMUSG00000041781	Cpsf2	0.14	0.0415187	1	cleavage and polyadenylation specific factor 2
ENSMUSG00000065822	Snord15a	-1.452	0.0415493	1	small nucleolar RNA, C/D box 15A
ENSMUSG00000087579	Hectd2os	1.482	0.0415732	1	Hectd2, opposite strand
ENSMUSG00000083979	Gm12527	-3.285	0.0416277	1	predicted gene 12527
ENSMUSG00000102602	A930004J17Rik	-0.444	0.0416467	1	RIKEN cDNA A930004J17 gene
ENSMUSG00000097703	Gm26623	-0.605	0.041724	1	predicted gene, 26623
ENSMUSG00000021707	Dhfr	0.174	0.0419076	1	dihydrofolate reductase
ENSMUSG00000057147	Dph6	0.163	0.0419266	1	diphthamine biosynthesis 6
ENSMUSG00000097150	Gm26513	-0.825	0.0419749	1	predicted gene, 26513
ENSMUSG00000071679	Zcchc16	-0.738	0.0421527	1	zinc finger, CCHC domain containing 16
ENSMUSG00000019235	Rps6kl1	0.354	0.042164	1	ribosomal protein S6 kinase-like 1
ENSMUSG00000043017	Ptgir	1.099	0.0421893	1	prostaglandin I receptor (IP)
ENSMUSG00000073609	D2hgdh	0.194	0.0422058	1	D-2-hydroxyglutarate dehydrogenase
ENSMUSG00000104821	Gm42481	-3.841	0.0423039	1	predicted gene 42481
ENSMUSG00000023439	Gnb3	1.384	0.0423697	1	guanine nucleotide binding protein (G protein), beta 3
ENSMUSG00000104156	Gm38102	-0.784	0.0423958	1	predicted gene, 38102
ENSMUSG00000027469	Tpx2	0.144	0.0424319	1	TPX2, microtubule-associated
ENSMUSG00000086914	Gm16124	-1.458	0.0424817	1	predicted gene 16124
ENSMUSG00000092465	Gm20472	1.436	0.042487	1	predicted gene 20472
ENSMUSG00000027962	Vcam1	-0.447	0.0425055	1	vascular cell adhesion molecule 1
ENSMUSG00000029714	Gigyf1	-0.156	0.0425109	1	GRB10 interacting GYF protein 1
ENSMUSG00000087595	1810012K08Rik	-0.685	0.0425233	1	RIKEN cDNA 1810012K08 gene
ENSMUSG00000110519	Olfr839-ps1	-3.291	0.0426144	1	olfactory receptor 839, pseudogene 1
ENSMUSG00000083836	Ldha-ps2	-0.379	0.042643	1	lactate dehydrogenase A, pseudogene 2
ENSMUSG00000107108	Gm9936	1.868	0.0426583	1	predicted gene 9936
ENSMUSG00000008035	Mid1ip1	0.21	0.0427053	1	Mid1 interacting protein 1 (gastrulation specific G12-like (zebrafish))
ENSMUSG00000032726	Bmp8a	0.915	0.042706	1	bone morphogenetic protein 8a
ENSMUSG00000037348	Paqr7	-0.387	0.0427211	1	progestin and adipoQ receptor family member VII
ENSMUSG00000103388	Gm37581	-0.697	0.0427954	1	predicted gene, 37581
ENSMUSG00000108255	Gm16499	-1.372	0.0428799	1	predicted gene 16499
ENSMUSG00000111422	AC153536.3	-1.372	0.0428799	1
ENSMUSG00000110598	Gm45854	-0.482	0.0428894	1	predicted gene 45854
ENSMUSG00000044712	Slc38a6	-0.225	0.0428955	1	solute carrier family 38, member 6
ENSMUSG00000109367	Gm18782	-1.614	0.0430269	1	predicted gene, 18782
ENSMUSG00000021822	Plau	-0.489	0.0430762	1	plasminogen activator, urokinase
ENSMUSG00000104667	Gm4961	0.452	0.0431276	1	predicted pseudogene 4961
ENSMUSG00000091507	Gm17194	-1.571	0.043198	1	predicted gene 17194
ENSMUSG00000020799	Tekt1	0.374	0.0432187	1	tektin 1
ENSMUSG00000025777	Gdap1	-0.61	0.0433241	1	ganglioside-induced differentiation-associated-protein 1
ENSMUSG00000040003	Magi2	-0.413	0.043359	1	membrane associated guanylate kinase, WW and PDZ domain containing 2
ENSMUSG00000029155	Spata18	1.612	0.0433649	1	spermatogenesis associated 18
ENSMUSG00000048232	Fbxo10	-0.222	0.0434939	1	F-box protein 10
ENSMUSG00000028248	Pnisr	-0.253	0.0435667	1	PNN interacting serine/arginine-rich
ENSMUSG00000030225	Dera	0.158	0.0436618	1	deoxyribose-phosphate aldolase (putative)
ENSMUSG00000031441	Atp11a	-0.211	0.0437308	1	ATPase, class VI, type 11A
ENSMUSG00000031971	Ccsap	0.253	0.0438031	1	centriole, cilia and spindle associated protein
ENSMUSG00000022783	Spag6l	1.067	0.0438953	1	sperm associated antigen 6-like
ENSMUSG00000091243	Vgll3	-0.479	0.0439064	1	vestigial like family member 3
ENSMUSG00000007653	Gabrb2	0.519	0.0439142	1	gamma-aminobutyric acid (GABA) A receptor, subunit beta 2
ENSMUSG00000090805	CAAA01165726.1	-3.301	0.0440228	1
ENSMUSG00000108090	Gm6637	-3.301	0.0440228	1	predicted gene 6637
ENSMUSG00000028369	Svep1	-0.28	0.0440975	1	sushi, von Willebrand factor type A, EGF and pentraxin domain containing 1
ENSMUSG00000043795	Prr33	-0.658	0.0441073	1	proline rich 33
ENSMUSG00000043943	Naalad2	-0.412	0.0441238	1	N-acetylated alpha-linked acidic dipeptidase 2
ENSMUSG00000096210	H1f0	0.182	0.044141	1	H1 histone family, member 0
ENSMUSG00000049571	Cfap46	0.786	0.044142	1	cilia and flagella associated protein 46
ENSMUSG00000054945	Gm9958	-0.399	0.0442393	1	predicted gene 9958
ENSMUSG00000063754	Gm10136	-0.529	0.0442902	1	predicted pseudogene 10136
ENSMUSG00000035916	Ptprq	1.752	0.0443059	1	protein tyrosine phosphatase, receptor type, Q
ENSMUSG00000071398	2410004P03Rik	0.651	0.0443253	1	RIKEN cDNA 2410004P03 gene
ENSMUSG00000035969	Rusc2	-0.325	0.0443331	1	RUN and SH3 domain containing 2
ENSMUSG00000021367	Edn1	-0.589	0.0443414	1	endothelin 1
ENSMUSG00000042286	Stab1	-0.425	0.0444251	1	stabilin 1
ENSMUSG00000085897	Gm11604	-1.14	0.0444472	1	predicted gene 11604
ENSMUSG00000106651	Gm42608	-3.306	0.0446396	1	predicted gene 42608
ENSMUSG00000087131	Gm16152	-2.436	0.044645	1	predicted gene 16152
ENSMUSG00000090086	AI480526	-0.521	0.0446498	1	expressed sequence AI480526
ENSMUSG00000039891	Txlnb	-0.45	0.0449233	1	taxilin beta
ENSMUSG00000079243	Xirp1	-0.309	0.0449687	1	xin actin-binding repeat containing 1
ENSMUSG00000110772	AC152922.1	-1.078	0.0450021	1
ENSMUSG00000087138	Gm15545	-0.293	0.0450177	1	predicted gene 15545
ENSMUSG00000020191	4930415F15Rik	-1.658	0.0450801	1	RIKEN cDNA 4930415F15 gene
ENSMUSG00000084178	Gm11759	-3.309	0.0450879	1	predicted gene 11759
ENSMUSG00000100857	1700041M19Rik	-3.309	0.0450879	1	RIKEN cDNA 1700041M19 gene
ENSMUSG00000108818	Gm44869	-3.309	0.0450879	1	predicted gene 44869
ENSMUSG00000052551	Adarb2	-0.821	0.0451478	1	adenosine deaminase, RNA-specific, B2
ENSMUSG00000029524	Sirt4	-0.405	0.0454147	1	sirtuin 4
ENSMUSG00000029683	Lmod2	-1.178	0.0455828	1	leiomodin 2 (cardiac)
ENSMUSG00000102070	Gm28661	-0.435	0.0458698	1	predicted gene 28661
ENSMUSG00000097445	Gm26631	-0.592	0.0458823	1	predicted gene, 26631
ENSMUSG00000029071	Dvl1	-0.182	0.0459383	1	dishevelled segment polarity protein 1
ENSMUSG00000073988	Ttpa	-0.3	0.045961	1	tocopherol (alpha) transfer protein
ENSMUSG00000072423	Psmb11	-1.882	0.0459627	1	proteasome (prosome, macropain) subunit, beta type, 11
ENSMUSG00000097236	4831440E17Rik	-1.772	0.0459627	1	RIKEN cDNA 4831440E17 gene
ENSMUSG00000001482	Def8	-0.155	0.0460331	1	differentially expressed in FDCP 8
ENSMUSG00000081344	Gm14303	0.286	0.046113	1	predicted gene 14303
ENSMUSG00000057170	Prl3d1	-1.241	0.0461985	1	prolactin family 3, subfamily d, member 1
ENSMUSG00000086968	4933431E20Rik	-0.356	0.04623	1	RIKEN cDNA 4933431E20 gene
ENSMUSG00000026147	Col9a1	-0.192	0.0462584	1	collagen, type IX, alpha 1
ENSMUSG00000019997	Ctgf	-0.266	0.0463375	1	connective tissue growth factor
ENSMUSG00000054434	Tmem120b	-0.281	0.0463695	1	transmembrane protein 120B
ENSMUSG00000065208	Gm24616	-0.805	0.0464023	1	predicted gene, 24616
ENSMUSG00000052137	Rbm12b2	-0.238	0.0466256	1	RNA binding motif protein 12 B2
ENSMUSG00000094041	Gm28019	-3.496	0.0466401	1	predicted gene, 28019
ENSMUSG00000054626	Xlr	0.524	0.046722	1	X-linked lymphocyte-regulated
ENSMUSG00000073889	Il11ra1	-0.288	0.0467846	1	interleukin 11 receptor, alpha chain 1
ENSMUSG00000086237	Gm15591	-1.034	0.0468076	1	predicted gene 15591
ENSMUSG00000092035	Peg10	-0.199	0.0468514	1	paternally expressed 10
ENSMUSG00000070315	4930581F22Rik	-0.468	0.0469203	1	RIKEN cDNA 4930581F22 gene
ENSMUSG00000046159	Chrm3	-1.772	0.0470183	1	cholinergic receptor, muscarinic 3, cardiac
ENSMUSG00000109598	Gm36356	0.614	0.0470714	1	predicted gene, 36356
ENSMUSG00000017446	C1qtnf1	0.352	0.047142	1	C1q and tumor necrosis factor related protein 1
ENSMUSG00000068686	Cd59b	-0.472	0.0472509	1	CD59b antigen
ENSMUSG00000051098	Mblac2	-0.336	0.0473503	1	metallo-beta-lactamase domain containing 2
ENSMUSG00000105077	Gm4859	-1.247	0.0473677	1	predicted gene 4859
ENSMUSG00000081819	Gm12722	-2.419	0.0474311	1	predicted gene 12722
ENSMUSG00000068745	Mybphl	-0.768	0.0474642	1	myosin binding protein H-like
ENSMUSG00000042810	Krba1	-0.157	0.0474892	1	KRAB-A domain containing 1
ENSMUSG00000101599	Gm20342	-0.411	0.0474972	1	predicted gene, 20342
ENSMUSG00000109429	Gm45223	-0.973	0.0475132	1	predicted gene 45223
ENSMUSG00000004651	Tyr	3.572	0.0475374	1	tyrosinase
ENSMUSG00000041133	Smc1a	0.133	0.0475498	1	structural maintenance of chromosomes 1A
ENSMUSG00000059208	Hnrnpm	0.135	0.0475506	1	heterogeneous nuclear ribonucleoprotein M
ENSMUSG00000113898	AC166827.2	-0.686	0.0476444	1
ENSMUSG00000104399	Gm37963	-0.513	0.0476679	1	predicted gene, 37963
ENSMUSG00000041431	Ccnb1	0.152	0.0479429	1	cyclin B1
ENSMUSG00000020831	0610010K14Rik	-0.526	0.0479688	1	RIKEN cDNA 0610010K14 gene
ENSMUSG00000021280	Exoc3l4	-0.556	0.0481205	1	exocyst complex component 3-like 4
ENSMUSG00000029337	Fgf5	0.751	0.0481718	1	fibroblast growth factor 5
ENSMUSG00000101535	Gm29383	-1.654	0.0482077	1	predicted gene 29383
ENSMUSG00000067931	Zfp948	-0.199	0.0482232	1	zinc finger protein 948
ENSMUSG00000040549	Ckap5	0.142	0.0482721	1	cytoskeleton associated protein 5
ENSMUSG00000027796	Smad9	-0.285	0.0484176	1	SMAD family member 9
ENSMUSG00000112398	AC131677.1	-0.533	0.0484482	1
ENSMUSG00000027411	Vps16	-0.151	0.0487225	1	VSP16 CORVET/HOPS core subunit
ENSMUSG00000061455	Stx17	-0.24	0.048894	1	syntaxin 17
ENSMUSG00000028015	Ctso	-0.409	0.0489771	1	cathepsin O
ENSMUSG00000040478	Prdm13	-0.865	0.0490187	1	PR domain containing 13
ENSMUSG00000044211	Gm7887	-0.656	0.0491153	1	predicted gene 7887
ENSMUSG00000031539	Ap3m2	-0.307	0.049256	1	adaptor-related protein complex 3, mu 2 subunit
ENSMUSG00000025127	Gcgr	-0.598	0.049267	1	glucagon receptor
ENSMUSG00000107560	Gm44199	-0.656	0.0493849	1	predicted gene, 44199
ENSMUSG00000031972	Acta1	-0.42	0.049454	1	actin, alpha 1, skeletal muscle
ENSMUSG00000065767	Gm23849	1.076	0.0495305	1	predicted gene, 23849
ENSMUSG00000075033	Nxpe3	-0.257	0.0495499	1	neurexophilin and PC-esterase domain family, member 3
ENSMUSG00000032878	Ccdc85a	0.436	0.0497787	1	coiled-coil domain containing 85A
ENSMUSG00000108738	Gm44777	-0.328	0.0498046	1	predicted gene 44777
ENSMUSG00000032698	Lmo2	0.187	0.0498815	1	LIM domain only 2
ENSMUSG00000078193	Gm2000	-0.4	0.0499432	1	predicted gene 2000
ENSMUSG00000057440	Mpp7	0.183	0.0500612	1	membrane protein, palmitoylated 7 (MAGUK p55 subfamily member 7)
ENSMUSG00000100176	Gm28586	-2.396	0.0500794	1	predicted gene 28586
ENSMUSG00000114419	AC173482.2	-0.581	0.0501847	1
ENSMUSG00000047822	Angptl8	-1.093	0.0502309	1	angiopoietin-like 8
ENSMUSG00000114103	CT030249.1	-2.428	0.0502633	1
ENSMUSG00000021270	Hsp90aa1	0.141	0.0502726	1	heat shock protein 90, alpha (cytosolic), class A member 1
ENSMUSG00000050103	Agmo	-0.983	0.050386	1	alkylglycerol monooxygenase
ENSMUSG00000113934	AC154558.1	-1.856	0.050422	1
ENSMUSG00000038840	Birc7	-1.856	0.050422	1	baculoviral IAP repeat-containing 7 (livin)
ENSMUSG00000097662	Gm2093	-1.856	0.050422	1	predicted gene 2093
ENSMUSG00000020481	Ankrd36	-1.856	0.050422	1	ankyrin repeat domain 36
ENSMUSG00000040329	Il7	-1.856	0.050422	1	interleukin 7
ENSMUSG00000083209	Gm11969	-1.856	0.050422	1	predicted gene 11969
ENSMUSG00000022362	Gm29394	2.495	0.0504254	1	predicted gene 29394
ENSMUSG00000087163	Gm16230	2.495	0.0504254	1	predicted gene 16230
ENSMUSG00000110020	Gm45441	2.495	0.0504254	1	predicted gene 45441
ENSMUSG00000062561	Gm10118	-2.402	0.0506255	1	predicted gene 10118
ENSMUSG00000095205	Snord93	-1.434	0.0507269	1	small nucleolar RNA, C/D box 93
ENSMUSG00000035960	Apex1	0.168	0.0507389	1	apurinic/apyrimidinic endonuclease 1
ENSMUSG00000061684	Rpl21-ps8	-0.548	0.0507555	1	ribosomal protein L21, pseudogene 8
ENSMUSG00000022504	Ciita	1.073	0.0507711	1	class II transactivator
ENSMUSG00000064919	Gm22572	-1.375	0.0507881	1	predicted gene, 22572
ENSMUSG00000047216	Cdh19	-1.773	0.0508597	1	cadherin 19, type 2
ENSMUSG00000031508	Ankrd10	-0.186	0.0508777	1	ankyrin repeat domain 10
ENSMUSG00000110547	Gm29773	-0.585	0.0508804	1	predicted gene, 29773
ENSMUSG00000098039	Gm26925	-1.335	0.0509776	1	predicted gene, 26925
ENSMUSG00000024076	Vit	-0.667	0.0510407	1	vitrin
ENSMUSG00000037594	BC022687	-0.281	0.0510654	1	cDNA sequence BC022687
ENSMUSG00000015749	Anp32e	0.147	0.0510951	1	acidic (leucine-rich) nuclear phosphoprotein 32 family, member E
ENSMUSG00000021055	Esr2	0.689	0.0511259	1	estrogen receptor 2 (beta)
ENSMUSG00000099106	Gm27899	1.531	0.0511747	1	predicted gene, 27899
ENSMUSG00000084899	Gm15344	-0.576	0.0512363	1	predicted gene 15344
ENSMUSG00000103755	Gm37805	0.71	0.0512427	1	predicted gene, 37805
ENSMUSG00000042406	Atf4	0.171	0.051358	1	activating transcription factor 4
ENSMUSG00000026187	Xrcc5	0.132	0.0513783	1	X-ray repair complementing defective repair in Chinese hamster cells 5
ENSMUSG00000063447	Ube2d2b	1.969	0.0513808	1	ubiquitin-conjugating enzyme E2D 2B
ENSMUSG00000033538	Casp4	-1.215	0.0514035	1	caspase 4, apoptosis-related cysteine peptidase
ENSMUSG00000080731	Rps2-ps9	-1.143	0.0514035	1	ribosomal protein S2, pseudogene 9
ENSMUSG00000107861	Gm44253	-2.402	0.0514619	1	predicted gene, 44253
ENSMUSG00000025898	Cwf19l2	0.149	0.0514842	1	CWF19-like 2, cell cycle control (S. pombe)
ENSMUSG00000031881	Cdh16	-1.245	0.0514905	1	cadherin 16
ENSMUSG00000038327	Serpinb9f	-1.855	0.0515035	1	serine (or cysteine) peptidase inhibitor, clade B, member 9f
ENSMUSG00000027636	Sla2	0.623	0.0515316	1	Src-like-adaptor 2
ENSMUSG00000019254	Ppp1r12c	-0.18	0.0516219	1	protein phosphatase 1, regulatory (inhibitor) subunit 12C
ENSMUSG00000038192	Cer1	0.711	0.0516314	1	cerberus 1, DAN family BMP antagonist
ENSMUSG00000028245	Nsmaf	-0.24	0.0517747	1	neutral sphingomyelinase (N-SMase) activation associated factor
ENSMUSG00000024053	Emilin2	-0.291	0.0517994	1	elastin microfibril interfacer 2
ENSMUSG00000049751	Rpl36al	-0.493	0.0518039	1	ribosomal protein L36A-like
ENSMUSG00000025400	Tac2	-0.518	0.0518465	1	tachykinin 2
ENSMUSG00000021495	Fam193b	-0.184	0.0522292	1	family with sequence similarity 193, member B
ENSMUSG00000026080	Chst10	-0.259	0.0522499	1	carbohydrate sulfotransferase 10
ENSMUSG00000034165	Ccnd3	-0.127	0.0522526	1	cyclin D3
ENSMUSG00000022546	Gpt	-0.281	0.0523081	1	glutamic pyruvic transaminase, soluble
ENSMUSG00000038827	Fam206a	-0.244	0.0525124	1	family with sequence similarity 206, member A
ENSMUSG00000081209	Gm14890	-3.286	0.0529627	1	predicted gene 14890
ENSMUSG00000035357	Pdzrn3	0.19	0.0529979	1	PDZ domain containing RING finger 3
ENSMUSG00000081221	Gm14760	-0.62	0.0530087	1	predicted gene 14760
ENSMUSG00000059830	Gm16380	-1.642	0.0530279	1	predicted pseudogene 16380
ENSMUSG00000020469	Myl7	-0.253	0.0530585	1	myosin, light polypeptide 7, regulatory
ENSMUSG00000048490	Nrip1	-0.184	0.053083	1	nuclear receptor interacting protein 1
ENSMUSG00000036712	Cyld	0.167	0.053086	1	CYLD lysine 63 deubiquitinase
ENSMUSG00000097317	Gm17281	-0.84	0.0531082	1	predicted gene, 17281
ENSMUSG00000068037	Mas1	-0.553	0.0531433	1	MAS1 oncogene
ENSMUSG00000016559	H3f3b	0.14	0.0531828	1	H3 histone, family 3B
ENSMUSG00000099024	Gm27457	-1.858	0.0532816	1	predicted gene, 27457
ENSMUSG00000028804	Csmd2	-0.636	0.0533023	1	CUB and Sushi multiple domains 2
ENSMUSG00000049299	Trappc1	0.155	0.0533646	1	trafficking protein particle complex 1
ENSMUSG00000074731	Zfp345	-0.465	0.0533942	1	zinc finger protein 345
ENSMUSG00000059854	Hydin	0.569	0.0534403	1	HYDIN, axonemal central pair apparatus protein
ENSMUSG00000012443	Kif11	0.131	0.0535276	1	kinesin family member 11
ENSMUSG00000113328	AC154347.1	-0.482	0.0535715	1
ENSMUSG00000049154	Fam183b	0.82	0.053661	1	family with sequence similarity 183, member B
ENSMUSG00000103146	Gm37745	1.436	0.0537567	1	predicted gene, 37745
ENSMUSG00000104708	Gm42503	1.169	0.0537663	1	predicted gene 42503
ENSMUSG00000004897	Hdgf	0.123	0.0537814	1	hepatoma-derived growth factor
ENSMUSG00000046434	Hnrnpa1	0.143	0.0538122	1	heterogeneous nuclear ribonucleoprotein A1
ENSMUSG00000026238	Ptma	0.141	0.0539024	1	prothymosin alpha
ENSMUSG00000078485	Plekhn1	-0.256	0.0539656	1	pleckstrin homology domain containing, family N member 1
ENSMUSG00000006574	Slc4a1	-1.803	0.0540386	1	solute carrier family 4 (anion exchanger), member 1
ENSMUSG00000051517	Arhgef39	-0.235	0.0540404	1	Rho guanine nucleotide exchange factor (GEF) 39
ENSMUSG00000085319	Gm13330	-1.627	0.0541205	1	predicted gene 13330
ENSMUSG00000083585	Gm15885	-1.525	0.0541205	1	predicted gene 15885
ENSMUSG00000097308	Gm6410	-2.41	0.0541365	1	predicted gene 6410
ENSMUSG00000041324	Inhba	0.886	0.0541907	1	inhibin beta-A
ENSMUSG00000074622	Mafb	-0.314	0.0542456	1	v-maf musculoaponeurotic fibrosarcoma oncogene family, protein B (avian)
ENSMUSG00000024299	Adamts10	-0.273	0.0542682	1	a disintegrin-like and metallopeptidase (reprolysin type) with thrombospondin type 1 motif, 10
ENSMUSG00000019039	Dalrd3	-0.237	0.0542767	1	DALR anticodon binding domain containing 3
ENSMUSG00000064595	Gm22300	-1.859	0.0543341	1	predicted gene, 22300
ENSMUSG00000079061	Gm11042	-1.862	0.054348	1	predicted gene 11042
ENSMUSG00000043122	A530016L24Rik	-0.666	0.054356	1	RIKEN cDNA A530016L24 gene
ENSMUSG00000086496	Gm14204	0.703	0.0543591	1	predicted gene 14204
ENSMUSG00000029238	Clock	-0.18	0.0544675	1	circadian locomotor output cycles kaput
ENSMUSG00000057123	Gja5	-0.789	0.0545269	1	gap junction protein, alpha 5
ENSMUSG00000010342	Tex14	0.673	0.054746	1	testis expressed gene 14
ENSMUSG00000026234	Ncl	0.137	0.0547783	1	nucleolin
ENSMUSG00000007030	Vwa7	-0.546	0.0547902	1	von Willebrand factor A domain containing 7
ENSMUSG00000022671	Mzt2	0.193	0.0548626	1	mitotic spindle organizing protein 2
ENSMUSG00000010911	Apip	0.207	0.0549016	1	APAF1 interacting protein
ENSMUSG00000056895	Hist3h2ba	0.354	0.0549213	1	histone cluster 3, H2ba
ENSMUSG00000040410	Fbxl4	-0.241	0.0549652	1	F-box and leucine-rich repeat protein 4
ENSMUSG00000086915	Gm16365	-0.847	0.0549866	1	predicted gene 16365
ENSMUSG00000086477	Gm15506	-0.416	0.0550002	1	predicted gene 15506
ENSMUSG00000089296	Gm23205	-1.055	0.0550135	1	predicted gene, 23205
ENSMUSG00000109215	4930453L07Rik	-1.055	0.0550135	1	RIKEN cDNA 4930453L07 gene
ENSMUSG00000060843	Ctnna3	-1.055	0.0550135	1	catenin (cadherin associated protein), alpha 3
ENSMUSG00000086859	Snhg20	-0.401	0.0550261	1	small nucleolar RNA host gene 20
ENSMUSG00000078963	Hsbp1l1	0.527	0.0550824	1	heat shock factor binding protein 1-like 1
ENSMUSG00000112462	AC139638.1	1.079	0.0551148	1
ENSMUSG00000048904	Neurog1	-1.474	0.0551508	1	neurogenin 1
ENSMUSG00000081187	3110067C02Rik	-0.657	0.0551563	1	RIKEN cDNA 3110067C02 gene
ENSMUSG00000025783	4930412O13Rik	-1.019	0.0551896	1	RIKEN cDNA 4930412O13 gene
ENSMUSG00000031107	Rbmx2	0.182	0.0552991	1	RNA binding motif protein, X-linked 2
ENSMUSG00000055110	A630012P03Rik	-1.379	0.0553301	1	RIKEN cDNA A630012P03 gene
ENSMUSG00000020475	Pgam2	-0.443	0.0554152	1	phosphoglycerate mutase 2
ENSMUSG00000097795	Gm7678	-1.858	0.0554423	1	predicted gene 7678
ENSMUSG00000109179	Gm35339	-0.428	0.0554869	1	predicted gene, 35339
ENSMUSG00000051490	Foxd4	0.492	0.0554908	1	forkhead box D4
ENSMUSG00000083700	Gm2986	1.082	0.0555019	1	predicted gene 2986
ENSMUSG00000105703	Gm43305	1.082	0.0555019	1	predicted gene 43305
ENSMUSG00000009941	Nxf2	1.241	0.0555019	1	nuclear RNA export factor 2
ENSMUSG00000059325	Hopx	-0.323	0.0555183	1	HOP homeobox
ENSMUSG00000025145	Lrrc45	-0.201	0.0555291	1	leucine rich repeat containing 45
ENSMUSG00000029322	Plac8	0.214	0.0555657	1	placenta-specific 8
ENSMUSG00000000948	Gm38393	-0.247	0.0555835	1	predicted gene, 38393
ENSMUSG00000022672	Prkdc	0.167	0.0556182	1	protein kinase, DNA activated, catalytic polypeptide
ENSMUSG00000046785	Epm2aip1	-0.17	0.0556886	1	EPM2A (laforin) interacting protein 1
ENSMUSG00000051596	Otop1	1.194	0.0557457	1	otopetrin 1
ENSMUSG00000102691	Gm37780	-0.877	0.0558069	1	predicted gene, 37780
ENSMUSG00000039063	Echdc3	0.491	0.0558159	1	enoyl Coenzyme A hydratase domain containing 3
ENSMUSG00000103520	1110025M09Rik	-0.529	0.0559317	1	RIKEN cDNA 1110025M09 gene
ENSMUSG00000026126	Ptpn18	0.586	0.0559425	1	protein tyrosine phosphatase, non-receptor type 18
ENSMUSG00000021792	Fam213a	0.171	0.0559474	1	family with sequence similarity 213, member A
ENSMUSG00000033579	Fa2h	0.973	0.0559622	1	fatty acid 2-hydroxylase
ENSMUSG00000031239	Itm2a	-0.216	0.0560009	1	integral membrane protein 2A
ENSMUSG00000108425	Gm44706	-1.035	0.0560264	1	predicted gene 44706
ENSMUSG00000040354	Mars	0.137	0.0560288	1	methionine-tRNA synthetase
ENSMUSG00000108573	Gm44986	-0.449	0.0560925	1	predicted gene 44986
ENSMUSG00000021200	Asb2	-0.388	0.0561315	1	ankyrin repeat and SOCS box-containing 2
ENSMUSG00000043484	Gm5867	-1.534	0.0561606	1	predicted gene 5867
ENSMUSG00000032489	Kif9	0.487	0.0561872	1	kinesin family member 9
ENSMUSG00000022704	Qtrt2	-0.245	0.056262	1	queuine tRNA-ribosyltransferase accessory subunit 2
ENSMUSG00000090273	Prr22	-0.449	0.0562643	1	proline rich 22
ENSMUSG00000002006	Pdzd4	0.19	0.056398	1	PDZ domain containing 4
ENSMUSG00000085271	E130006D01Rik	-0.767	0.0564182	1	RIKEN cDNA E130006D01 gene
ENSMUSG00000103272	Gm37914	-0.772	0.0567793	1	predicted gene, 37914
ENSMUSG00000086683	Gm12867	-0.504	0.0568521	1	predicted gene 12867
ENSMUSG00000109438	Gm45073	-0.804	0.0569482	1	predicted gene 45073
ENSMUSG00000047013	Fbxo41	-0.402	0.0570667	1	F-box protein 41
ENSMUSG00000107478	Gm45234	-1.85	0.0570676	1	predicted gene 45234
ENSMUSG00000029922	Mkrn1	0.14	0.0572618	1	makorin, ring finger protein, 1
ENSMUSG00000034151	Zbbx	2.496	0.057292	1	zinc finger, B-box domain containing
ENSMUSG00000097151	Gm26514	-0.805	0.0572942	1	predicted gene, 26514
ENSMUSG00000090136	Gm10177	0.34	0.0573378	1	predicted gene 10177
ENSMUSG00000097815	Gm26809	0.226	0.0573455	1	predicted gene, 26809
ENSMUSG00000053080	2700081O15Rik	-0.178	0.0573468	1	RIKEN cDNA 2700081O15 gene
ENSMUSG00000073468	Sft2d1	-0.182	0.0573669	1	SFT2 domain containing 1
ENSMUSG00000104415	Gm37069	-0.967	0.0574775	1	predicted gene, 37069
ENSMUSG00000042436	Mfap4	0.218	0.057618	1	microfibrillar-associated protein 4
ENSMUSG00000031093	Dock11	0.151	0.0576304	1	dedicator of cytokinesis 11
ENSMUSG00000005699	Pard6a	0.271	0.0576668	1	par-6 family cell polarity regulator alpha
ENSMUSG00000022370	Mrpl13	0.136	0.0577264	1	mitochondrial ribosomal protein L13
ENSMUSG00000057722	Lepr	-0.374	0.0577721	1	leptin receptor
ENSMUSG00000082678	Gm12818	-1.854	0.0578444	1	predicted gene 12818
ENSMUSG00000092278	Gm8752	-1.854	0.0578444	1	predicted pseudogene 8752
ENSMUSG00000039954	Stk32a	0.33	0.0578641	1	serine/threonine kinase 32A
ENSMUSG00000010136	Pifo	0.716	0.0578977	1	primary cilia formation
ENSMUSG00000104830	5830487J09Rik	-0.608	0.0579913	1	RIKEN cDNA 5830487J09 gene
ENSMUSG00000040097	Flywch1	0.148	0.0581589	1	FLYWCH-type zinc finger 1
ENSMUSG00000083579	Gm15538	-1.189	0.0582282	1	predicted gene 15538
ENSMUSG00000109394	A230057D06Rik	1.481	0.0583652	1	RIKEN cDNA A230057D06 gene
ENSMUSG00000031870	Pgr	0.295	0.0584042	1	progesterone receptor
ENSMUSG00000019978	Epb41l2	0.131	0.0584843	1	erythrocyte membrane protein band 4.1 like 2
ENSMUSG00000048327	Ckap2l	0.162	0.0585136	1	cytoskeleton associated protein 2-like
ENSMUSG00000084998	Gm16279	-0.476	0.0585665	1	predicted gene 16279
ENSMUSG00000026083	Eif5b	0.14	0.0585994	1	eukaryotic translation initiation factor 5B
ENSMUSG00000108483	Gm45184	3.329	0.05881	1	predicted gene 45184
ENSMUSG00000086433	Rsf1os1	3.329	0.05881	1	remodeling and spacing factor 1, opposite strand 1
ENSMUSG00000104413	Gm37065	3.329	0.05881	1	predicted gene, 37065
ENSMUSG00000024411	Aqp4	-0.319	0.0588498	1	aquaporin 4
ENSMUSG00000064647	Gm23301	-0.604	0.0589185	1	predicted gene, 23301
ENSMUSG00000114789	AC117656.3	-3.337	0.0590568	1
ENSMUSG00000008307	1700109H08Rik	-0.412	0.0590601	1	RIKEN cDNA 1700109H08 gene
ENSMUSG00000021613	Hapln1	-0.176	0.0590714	1	hyaluronan and proteoglycan link protein 1
ENSMUSG00000051323	Pcdh19	0.265	0.0590963	1	protocadherin 19
ENSMUSG00000108954	Gm44901	-0.58	0.0590973	1	predicted gene 44901
ENSMUSG00000083907	Plk-ps1	-0.492	0.0591481	1	polo-like kinase, pseudogene 1
ENSMUSG00000057137	Tmem140	-0.325	0.0591917	1	transmembrane protein 140
ENSMUSG00000056174	Col8a2	0.461	0.059236	1	collagen, type VIII, alpha 2
ENSMUSG00000030222	Rerg	-0.506	0.0592816	1	RAS-like, estrogen-regulated, growth-inhibitor
ENSMUSG00000025630	Hprt	0.209	0.0594768	1	hypoxanthine guanine phosphoribosyl transferase
ENSMUSG00000105341	Gm43817	-0.609	0.0594857	1	predicted gene 43817
ENSMUSG00000025742	Prps2	0.148	0.0594874	1	phosphoribosyl pyrophosphate synthetase 2
ENSMUSG00000082475	Gm7206	-0.588	0.0594919	1	predicted pseudogene 7206
ENSMUSG00000104945	Gm35715	-1.623	0.059507	1	predicted gene, 35715
ENSMUSG00000031311	Nono	0.126	0.0595123	1	non-POU-domain-containing, octamer binding protein
ENSMUSG00000004567	Mcoln1	-0.18	0.0595431	1	mucolipin 1
ENSMUSG00000097828	6430562O15Rik	-0.517	0.0595812	1	RIKEN cDNA 6430562O15 gene
ENSMUSG00000006576	Slc4a3	-0.226	0.0596195	1	solute carrier family 4 (anion exchanger), member 3
ENSMUSG00000034981	Parm1	-0.208	0.0597544	1	prostate androgen-regulated mucin-like protein 1
ENSMUSG00000029056	Pank4	-0.185	0.059841	1	pantothenate kinase 4
ENSMUSG00000077493	Snord91a	-0.69	0.0598649	1	small nucleolar RNA, C/D box 91A
ENSMUSG00000030276	Ttll3	-0.367	0.060048	1	tubulin tyrosine ligase-like family, member 3
ENSMUSG00000055373	Fut9	-0.326	0.0600729	1	fucosyltransferase 9
ENSMUSG00000008373	Prpf31	0.123	0.0600917	1	pre-mRNA processing factor 31
ENSMUSG00000086913	Gm14019	-1.862	0.0601173	1	predicted gene 14019
ENSMUSG00000103403	Gm37931	-1.246	0.0601337	1	predicted gene, 37931
ENSMUSG00000087606	Gm16121	-2.389	0.0601803	1	predicted gene 16121
ENSMUSG00000005628	Tmod4	-0.816	0.0604136	1	tropomodulin 4
ENSMUSG00000108176	Gm43965	-0.482	0.0604439	1	predicted gene, 43965
ENSMUSG00000058147	Xlr3c	0.945	0.0604464	1	X-linked lymphocyte-regulated 3C
ENSMUSG00000002870	Mcm2	0.132	0.0605524	1	minichromosome maintenance complex component 2
ENSMUSG00000086213	A330040F15Rik	-1.131	0.0607723	1	RIKEN cDNA A330040F15 gene
ENSMUSG00000030924	Rexo5	-0.273	0.0609372	1	RNA exonuclease 5
ENSMUSG00000046207	Pik3r6	-0.561	0.0609553	1	phosphoinositide-3-kinase regulatory subunit 5
ENSMUSG00000082926	Gm8172	-0.59	0.0609749	1	predicted pseudogene 8172
ENSMUSG00000050989	Selenon	-0.145	0.0610311	1	selenoprotein N
ENSMUSG00000020715	Ern1	-0.181	0.0611661	1	endoplasmic reticulum (ER) to nucleus signalling 1
ENSMUSG00000098024	Gm27003	-0.52	0.0612414	1	predicted gene, 27003
ENSMUSG00000108634	Gm38534	-0.624	0.061243	1	predicted gene, 38534
ENSMUSG00000103139	Gm37982	-1.437	0.0613301	1	predicted gene, 37982
ENSMUSG00000102619	Gm37849	-1.437	0.0613301	1	predicted gene, 37849
ENSMUSG00000067780	Pi15	-1.436	0.0613301	1	peptidase inhibitor 15
ENSMUSG00000030795	Fus	0.126	0.061363	1	fused in sarcoma
ENSMUSG00000110791	AC113059.1	-1.436	0.0613844	1
ENSMUSG00000021981	Cab39l	0.137	0.0614127	1	calcium binding protein 39-like
ENSMUSG00000029101	Rgs12	0.169	0.0615834	1	regulator of G-protein signaling 12
ENSMUSG00000102672	Gm37105	-0.999	0.0616916	1	predicted gene, 37105
ENSMUSG00000073680	Tmem88b	-0.655	0.0618144	1	transmembrane protein 88B
ENSMUSG00000113222	AC159622.1	-0.677	0.0618705	1
ENSMUSG00000032579	Hemk1	-0.254	0.0618871	1	HemK methyltransferase family member 1
ENSMUSG00000023036	Pcdhgc4	0.351	0.0619084	1	protocadherin gamma subfamily C, 4
ENSMUSG00000043020	Wdr63	0.936	0.0619666	1	WD repeat domain 63
ENSMUSG00000060962	Dmkn	0.747	0.0620174	1	dermokine
ENSMUSG00000026829	Gbgt1	-1.863	0.0620237	1	globoside alpha-1,3-N-acetylgalactosaminyltransferase 1
ENSMUSG00000074547	Rps8-ps4	1.122	0.0620356	1	ribosomal protein S8, pseudogene 4
ENSMUSG00000086268	Gm11670	-0.706	0.0620772	1	predicted gene 11670
ENSMUSG00000022122	Ednrb	-0.46	0.0620871	1	endothelin receptor type B
ENSMUSG00000114902	CT009550.1	1.508	0.0621632	1
ENSMUSG00000062044	Lmtk3	-0.243	0.0621662	1	lemur tyrosine kinase 3
ENSMUSG00000066224	Arid3c	-0.433	0.0623847	1	AT rich interactive domain 3C (BRIGHT-like)
ENSMUSG00000022871	Fetub	1.436	0.0624173	1	fetuin beta
ENSMUSG00000046985	Tapt1	-0.163	0.0624612	1	transmembrane anterior posterior transformation 1
ENSMUSG00000097545	Mir124a-1hg	-1.536	0.0624631	1	Mir124-1 host gene (non-protein coding)
ENSMUSG00000021764	Ndufs4	0.162	0.0625147	1	NADH dehydrogenase (ubiquinone) Fe-S protein 4
ENSMUSG00000020680	Taf15	0.142	0.0625353	1	TATA-box binding protein associated factor 15
ENSMUSG00000024869	Nudt8	-0.6	0.0625386	1	nudix (nucleoside diphosphate linked moiety X)-type motif 8
ENSMUSG00000035521	Gnptg	-0.201	0.0626931	1	N-acetylglucosamine-1-phosphotransferase, gamma subunit
ENSMUSG00000039145	Camk1d	0.402	0.0627253	1	calcium/calmodulin-dependent protein kinase ID
ENSMUSG00000056498	Tmem154	0.908	0.0627347	1	transmembrane protein 154
ENSMUSG00000044117	2900011O08Rik	0.534	0.0627651	1	RIKEN cDNA 2900011O08 gene
ENSMUSG00000026203	Dnajb2	-0.216	0.0627926	1	DnaJ heat shock protein family (Hsp40) member B2
ENSMUSG00000053289	Ddx10	0.133	0.0628642	1	DEAD (Asp-Glu-Ala-Asp) box polypeptide 10
ENSMUSG00000097226	Gm26600	-0.987	0.0629405	1	predicted gene, 26600
ENSMUSG00000037738	Nek5	0.926	0.0629423	1	NIMA (never in mitosis gene a)-related expressed kinase 5
ENSMUSG00000029250	Polr2b	0.125	0.0630772	1	polymerase (RNA) II (DNA directed) polypeptide B
ENSMUSG00000040181	Fmo1	-0.56	0.0631237	1	flavin containing monooxygenase 1
ENSMUSG00000027968	Larp7	0.171	0.063376	1	La ribonucleoprotein domain family, member 7
ENSMUSG00000026644	Acbd7	0.892	0.0634293	1	acyl-Coenzyme A binding domain containing 7
ENSMUSG00000063594	Gng8	-0.567	0.0634896	1	guanine nucleotide binding protein (G protein), gamma 8
ENSMUSG00000086296	D030055H07Rik	-0.86	0.0634919	1	RIKEN cDNA D030055H07 gene
ENSMUSG00000021179	Nrde2	0.172	0.0636467	1	nrde-2 necessary for RNA interference, domain containing
ENSMUSG00000073600	Prob1	-0.336	0.0638423	1	proline rich basic protein 1
ENSMUSG00000090582	Gm17024	-0.477	0.0639378	1	predicted gene 17024
ENSMUSG00000041378	Cldn5	-0.294	0.0639485	1	claudin 5
ENSMUSG00000038766	Gabpb2	0.13	0.0639789	1	GA repeat binding protein, beta 2
ENSMUSG00000022664	Slc35a5	-0.248	0.0639962	1	solute carrier family 35, member A5
ENSMUSG00000021791	Dydc2	-0.648	0.0640104	1	DPY30 domain containing 2
ENSMUSG00000030748	Il4ra	-0.321	0.0641214	1	interleukin 4 receptor, alpha
ENSMUSG00000030523	Trpm1	0.61	0.0641309	1	transient receptor potential cation channel, subfamily M, member 1
ENSMUSG00000102496	Gm36989	-0.463	0.0642607	1	predicted gene, 36989
ENSMUSG00000050022	Amz1	0.485	0.0643573	1	archaelysin family metallopeptidase 1
ENSMUSG00000044867	Gimap1os	-0.752	0.0644853	1	GTPase, IMAP family member 1, opposite strand
ENSMUSG00000025862	Stag2	0.125	0.064739	1	stromal antigen 2
ENSMUSG00000024935	Slc1a1	0.786	0.0648426	1	solute carrier family 1 (neuronal/epithelial high affinity glutamate transporter, system Xag), member 1
ENSMUSG00000043648	Pld6	-0.317	0.0649502	1	phospholipase D family, member 6
ENSMUSG00000090214	Gm15657	-1.999	0.0652199	1	predicted gene 15657
ENSMUSG00000047641	Krt87	-1.999	0.0652199	1	keratin 87
ENSMUSG00000031559	4930555F03Rik	-1.522	0.0652199	1	RIKEN cDNA 4930555F03 gene
ENSMUSG00000030858	1700007K09Rik	-1.522	0.0652199	1	RIKEN cDNA 1700007K09 gene
ENSMUSG00000109555	Gm44891	-1.522	0.0652199	1	predicted gene 44891
ENSMUSG00000112851	AC133080.1	-1.522	0.0652199	1
ENSMUSG00000105111	Gm43310	-1.522	0.0652199	1	predicted gene 43310
ENSMUSG00000021432	Slc35b3	-0.193	0.0653051	1	solute carrier family 35, member B3
ENSMUSG00000046152	Fut10	0.139	0.0653624	1	fucosyltransferase 10
ENSMUSG00000002658	Gtf2f1	0.145	0.0654102	1	general transcription factor IIF, polypeptide 1
ENSMUSG00000102114	BC048559	-1.624	0.0654472	1	cDNA sequence BC048559
ENSMUSG00000018548	Trim37	0.124	0.0654704	1	tripartite motif-containing 37
ENSMUSG00000028261	Ndufaf4	-0.27	0.0655345	1	NADH dehydrogenase (ubiquinone) 1 alpha subcomplex, assembly factor 4
ENSMUSG00000111329	AC122273.1	-0.888	0.0656859	1
ENSMUSG00000101365	Gm19325	-0.884	0.0658177	1	predicted gene, 19325
ENSMUSG00000057000	Nxf3	-0.445	0.0658523	1	nuclear RNA export factor 3
ENSMUSG00000035150	Eif2s3x	0.14	0.0658592	1	eukaryotic translation initiation factor 2, subunit 3, structural gene X-linked
ENSMUSG00000021298	Gpr132	3.597	0.0659248	1	G protein-coupled receptor 132
ENSMUSG00000092574	2810047C21Rik1	1.508	0.0659776	1	RIKEN cDNA 2810047C21 gene 1
ENSMUSG00000018848	Rars	0.13	0.0661152	1	arginyl-tRNA synthetase
ENSMUSG00000056899	Immp2l	0.411	0.0661184	1	IMP2 inner mitochondrial membrane peptidase-like (S. cerevisiae)
ENSMUSG00000074039	4930520O04Rik	-0.659	0.0662857	1	RIKEN cDNA 4930520O04 gene
ENSMUSG00000017697	Ada	0.293	0.0663091	1	adenosine deaminase
ENSMUSG00000026630	Batf3	-0.412	0.0663415	1	basic leucine zipper transcription factor, ATF-like 3
ENSMUSG00000031432	Prps1	0.141	0.0664171	1	phosphoribosyl pyrophosphate synthetase 1
ENSMUSG00000040365	Trim41	0.147	0.0664231	1	tripartite motif-containing 41
ENSMUSG00000080951	Gm12208	-0.918	0.0664332	1	predicted gene 12208
ENSMUSG00000089957	A830011K09Rik	-1.242	0.0666011	1	RIKEN cDNA A830011K09 gene
ENSMUSG00000007805	Twist2	-0.458	0.0666593	1	twist basic helix-loop-helix transcription factor 2
ENSMUSG00000031090	Nadsyn1	-0.263	0.0667522	1	NAD synthetase 1
ENSMUSG00000106099	Gm42664	-0.478	0.066762	1	predicted gene 42664
ENSMUSG00000097407	4933408J17Rik	-2.235	0.0668072	1	RIKEN cDNA 4933408J17 gene
ENSMUSG00000112109	AC159466.1	-2.235	0.0668072	1
ENSMUSG00000092918	Gm24081	-2.235	0.0668072	1	predicted gene, 24081
ENSMUSG00000097673	Gm26608	-2.235	0.0668072	1	predicted gene, 26608
ENSMUSG00000082810	Gm8682	-2.235	0.0668072	1	predicted gene 8682
ENSMUSG00000097304	Rpl31-ps15	-2.235	0.0668072	1	ribosomal protein L31, pseudogene 15
ENSMUSG00000099622	Gm29188	-2.235	0.0668072	1	predicted gene 29188
ENSMUSG00000103469	Gm9910	-2.235	0.0668072	1	predicted gene 9910
ENSMUSG00000087076	Gm13229	-2.235	0.0668072	1	predicted gene 13229
ENSMUSG00000104519	Gm37161	-2.235	0.0668072	1	predicted gene, 37161
ENSMUSG00000106306	4933401H06Rik	-2.235	0.0668072	1	RIKEN cDNA 4933401H06 gene
ENSMUSG00000108525	Gm7443	-2.235	0.0668072	1	predicted gene 7443
ENSMUSG00000055862	Izumo4	-0.591	0.0668213	1	IZUMO family member 4
ENSMUSG00000110424	1700012D14Rik	-0.384	0.0668364	1	RIKEN cDNA 1700012D14 gene
ENSMUSG00000083953	Gm14049	3.876	0.0668448	1	predicted gene 14049
ENSMUSG00000018259	Prl8a2	0.985	0.0668885	1	prolactin family 8, subfamily a, member 2
ENSMUSG00000112612	AC159334.1	-1.36	0.0668889	1
ENSMUSG00000024747	Aldh1a7	-0.608	0.0672417	1	aldehyde dehydrogenase family 1, subfamily A7
ENSMUSG00000028214	Gem	-0.371	0.0672865	1	GTP binding protein (gene overexpressed in skeletal muscle)
ENSMUSG00000074800	Gm4149	-0.405	0.0673182	1	predicted pseudogene 4149
ENSMUSG00000020081	Tacr2	3.334	0.0673864	1	tachykinin receptor 2
ENSMUSG00000036769	Wdr44	0.24	0.0674607	1	WD repeat domain 44
ENSMUSG00000028838	Extl1	0.342	0.0675453	1	exostoses (multiple)-like 1
ENSMUSG00000026201	Stk16	-0.145	0.0676104	1	serine/threonine kinase 16
ENSMUSG00000028314	Toporsl	-2.236	0.06763	1	topoisomerase I binding, arginine/serine-rich like
ENSMUSG00000107556	Gm44237	-2.236	0.0676438	1	predicted gene, 44237
ENSMUSG00000034023	Fancd2	0.123	0.0677284	1	Fanconi anemia, complementation group D2
ENSMUSG00000022868	Ahsg	0.757	0.0677963	1	alpha-2-HS-glycoprotein
ENSMUSG00000043336	Filip1l	-0.335	0.0678862	1	filamin A interacting protein 1-like
ENSMUSG00000108434	Gm45768	-1.138	0.067887	1	predicted gene 45768
ENSMUSG00000021178	Psmc1	0.123	0.0678919	1	protease (prosome, macropain) 26S subunit, ATPase 1
ENSMUSG00000036002	Fam214b	-0.329	0.0679126	1	family with sequence similarity 214, member B
ENSMUSG00000103968	2610509F24Rik	2.69	0.0680296	1	RIKEN cDNA 2610509F24 gene
ENSMUSG00000000093	Tbx2	-0.336	0.068045	1	T-box 2
ENSMUSG00000059810	Rgs3	-0.197	0.0680789	1	regulator of G-protein signaling 3
ENSMUSG00000048377	Foxi2	-0.567	0.0680898	1	forkhead box I2
ENSMUSG00000074796	Slc4a11	-0.56	0.0681329	1	solute carrier family 4, sodium bicarbonate transporter-like, member 11
ENSMUSG00000097048	1600020E01Rik	-0.321	0.0681404	1	RIKEN cDNA 1600020E01 gene
ENSMUSG00000038770	Kpna7	-2.234	0.0682431	1	karyopherin alpha 7 (importin alpha 8)
ENSMUSG00000086825	Gm15675	-0.648	0.068367	1	predicted gene 15675
ENSMUSG00000036466	Megf11	-0.336	0.0684284	1	multiple EGF-like-domains 11
ENSMUSG00000020950	Foxg1	-0.63	0.0684803	1	forkhead box G1
ENSMUSG00000102305	Gm38192	-0.747	0.0685455	1	predicted gene, 38192
ENSMUSG00000031654	Cbln1	0.236	0.0685554	1	cerebellin 1 precursor protein
ENSMUSG00000044231	Nhlrc1	1.338	0.0685932	1	NHL repeat containing 1
ENSMUSG00000029782	Tmem209	0.13	0.068639	1	transmembrane protein 209
ENSMUSG00000029248	Thegl	-0.815	0.0686707	1	theg spermatid protein like
ENSMUSG00000111521	AC122273.2	-0.726	0.0687871	1
ENSMUSG00000114438	AC154767.2	-0.789	0.0688045	1
ENSMUSG00000010825	Grid2ip	1.504	0.0688512	1	glutamate receptor, ionotropic, delta 2 (Grid2) interacting protein 1
ENSMUSG00000037034	Pax1	-0.816	0.0689315	1	paired box 1
ENSMUSG00000027694	Gm8325	0.438	0.0689518	1	predicted pseudogene 8325
ENSMUSG00000051879	Krt71	3.34	0.0692037	1	keratin 71
ENSMUSG00000031994	Adamts8	0.486	0.069411	1	a disintegrin-like and metallopeptidase (reprolysin type) with thrombospondin type 1 motif, 8
ENSMUSG00000000157	Itgb2l	-0.922	0.0694427	1	integrin beta 2-like
ENSMUSG00000001985	Grik3	0.3	0.0694475	1	glutamate receptor, ionotropic, kainate 3
ENSMUSG00000101970	1810026B05Rik	-0.203	0.0694588	1	RIKEN cDNA 1810026B05 gene
ENSMUSG00000037754	Ppp1r16b	0.183	0.0694974	1	protein phosphatase 1, regulatory (inhibitor) subunit 16B
ENSMUSG00000069072	Slc7a14	0.909	0.069519	1	solute carrier family 7 (cationic amino acid transporter, y+ system), member 14
ENSMUSG00000070527	Mkrn3	-0.299	0.0695309	1	makorin, ring finger protein, 3
ENSMUSG00000002910	Arrdc2	-0.4	0.069593	1	arrestin domain containing 2
ENSMUSG00000106087	Gm43609	-0.693	0.0695987	1	predicted gene 43609
ENSMUSG00000055489	Ano5	0.748	0.0696608	1	anoctamin 5
ENSMUSG00000048065	Cyb5r2	0.582	0.0697096	1	cytochrome b5 reductase 2
ENSMUSG00000040972	Igsf21	0.505	0.0697322	1	immunoglobulin superfamily, member 21
ENSMUSG00000060913	Trim55	-0.476	0.0698092	1	tripartite motif-containing 55
ENSMUSG00000084104	Gm13578	0.979	0.0698636	1	predicted gene 13578
ENSMUSG00000038932	Tcfl5	0.21	0.0699259	1	transcription factor-like 5 (basic helix-loop-helix)
ENSMUSG00000039543	Cfap70	0.553	0.0699758	1	cilia and flagella associated protein 70
ENSMUSG00000043635	Adamts3	-0.295	0.0700897	1	a disintegrin-like and metallopeptidase (reprolysin type) with thrombospondin type 1 motif, 3
ENSMUSG00000033544	Angptl1	-0.854	0.0702526	1	angiopoietin-like 1
ENSMUSG00000019338	Zfp687	0.136	0.0702981	1	zinc finger protein 687
ENSMUSG00000049235	Gm7324	-0.532	0.0703122	1	predicted gene 7324
ENSMUSG00000090958	Lrrc32	-0.333	0.0706454	1	leucine rich repeat containing 32
ENSMUSG00000038843	Gcnt1	0.171	0.0706975	1	glucosaminyl (N-acetyl) transferase 1, core 2
ENSMUSG00000104443	4932442E05Rik	-0.448	0.0708234	1	RIKEN cDNA 4932442E05 gene
ENSMUSG00000010307	Tmem86a	0.311	0.0708274	1	transmembrane protein 86A
ENSMUSG00000080969	Gm12372	-0.876	0.0709054	1	predicted gene 12372
ENSMUSG00000084381	AA413626	-0.826	0.0709054	1	expressed sequence AA413626
ENSMUSG00000078958	Atp6ap1l	-0.974	0.0709131	1	ATPase, H+ transporting, lysosomal accessory protein 1-like
ENSMUSG00000074218	Cox7a1	-0.384	0.0709444	1	cytochrome c oxidase subunit VIIa 1
ENSMUSG00000014747	Ankrd53	-0.788	0.0709574	1	ankyrin repeat domain 53
ENSMUSG00000089994	Gm16239	-0.854	0.0709634	1	predicted gene 16239
ENSMUSG00000046865	Fbl	0.129	0.0710481	1	fibrillarin
ENSMUSG00000052248	Zeb2os	0.577	0.0711293	1	zinc finger E-box binding homeobox 2, opposite strand
ENSMUSG00000106317	Gm43848	-0.505	0.0711837	1	predicted gene 43848
ENSMUSG00000110619	Gm7850	-2.235	0.0711971	1	predicted gene 7850
ENSMUSG00000022639	Dubr	-0.331	0.0712109	1	Dppa2 upstream binding RNA
ENSMUSG00000056888	Glipr1	-0.512	0.0713671	1	GLI pathogenesis-related 1 (glioma)
ENSMUSG00000019900	Rfx6	-0.405	0.0714313	1	regulatory factor X, 6
ENSMUSG00000091490	Triml2	-0.589	0.0715157	1	tripartite motif family-like 2
ENSMUSG00000084168	Atp5l2-ps	0.821	0.0715247	1	ATP synthase, H+ transporting, mitochondrial FO complex, subunit G2, pseudogene
ENSMUSG00000048528	Nkx1-2	0.306	0.0715941	1	NK1 transcription factor related, locus 2 (Drosophila)
ENSMUSG00000095651	Gm21817	-0.557	0.0715943	1	predicted gene, 21817
ENSMUSG00000026189	Pecr	0.223	0.0716021	1	peroxisomal trans-2-enoyl-CoA reductase
ENSMUSG00000072889	Nfxl1	0.125	0.0716282	1	nuclear transcription factor, X-box binding-like 1
ENSMUSG00000029623	Pdap1	0.131	0.0716524	1	PDGFA associated protein 1
ENSMUSG00000072941	Sod3	-0.531	0.0718966	1	superoxide dismutase 3, extracellular
ENSMUSG00000073408	Dpcr1	0.378	0.0719305	1	diffuse panbronchiolitis critical region 1 (human)
ENSMUSG00000040415	Dtx3	-0.169	0.0719736	1	deltex 3, E3 ubiquitin ligase
ENSMUSG00000028789	Azin2	0.347	0.0719784	1	antizyme inhibitor 2
ENSMUSG00000028476	Reck	-0.191	0.0720134	1	reversion-inducing-cysteine-rich protein with kazal motifs
ENSMUSG00000087445	Gm14286	-0.611	0.0720149	1	predicted gene 14286
ENSMUSG00000003355	Fkbp11	0.201	0.0720733	1	FK506 binding protein 11
ENSMUSG00000055632	Hmcn2	-0.917	0.0721308	1	hemicentin 2
ENSMUSG00000017453	Pipox	0.248	0.0721371	1	pipecolic acid oxidase
ENSMUSG00000104392	Gm37962	-0.834	0.0721623	1	predicted gene, 37962
ENSMUSG00000097876	Gm16892	-0.678	0.0721725	1	predicted gene, 16892
ENSMUSG00000030598	Fbxo17	0.295	0.0721828	1	F-box protein 17
ENSMUSG00000029603	Dtx1	0.501	0.0722365	1	deltex 1, E3 ubiquitin ligase
ENSMUSG00000037780	Mbl1	-1.162	0.0722584	1	mannose-binding lectin (protein A) 1
ENSMUSG00000072884	Gm10433	-0.454	0.0723494	1	predicted gene 10433
ENSMUSG00000030946	Lhpp	0.155	0.072481	1	phospholysine phosphohistidine inorganic pyrophosphate phosphatase
ENSMUSG00000087142	Gm12454	-0.958	0.0724852	1	predicted gene 12454
ENSMUSG00000020828	Pld2	-0.25	0.0726001	1	phospholipase D2
ENSMUSG00000113834	AC154808.1	-3.356	0.0727086	1
ENSMUSG00000059554	Ccdc28a	0.242	0.0728355	1	coiled-coil domain containing 28A
ENSMUSG00000020067	Mypn	-1.285	0.0729306	1	myopalladin
ENSMUSG00000062380	Tubb3	-0.159	0.0730382	1	tubulin, beta 3 class III
ENSMUSG00000028468	Rgp1	-0.226	0.0731058	1	RAB6A GEF compex partner 1
ENSMUSG00000110647	Gm17745	-1.167	0.0731566	1	predicted gene, 17745
ENSMUSG00000058396	Gpr182	-0.279	0.0732087	1	G protein-coupled receptor 182
ENSMUSG00000104244	2900018N21Rik	-0.796	0.0732326	1	RIKEN cDNA 2900018N21 gene
ENSMUSG00000110882	AC155249.1	-3.362	0.0732514	1
ENSMUSG00000078252	Krtap17-1	1.076	0.0732579	1	keratin associated protein 17-1
ENSMUSG00000004285	Atp6v1f	0.141	0.073376	1	ATPase, H+ transporting, lysosomal V1 subunit F
ENSMUSG00000037440	Vnn1	-0.281	0.0734305	1	vanin 1
ENSMUSG00000059852	Kcng2	-0.454	0.0735108	1	potassium voltage-gated channel, subfamily G, member 2
ENSMUSG00000085612	Gm15868	-0.703	0.0735547	1	predicted gene 15868
ENSMUSG00000069874	Irgm2	0.325	0.0738519	1	immunity-related GTPase family M member 2
ENSMUSG00000079363	Gbp4	-0.668	0.0738628	1	guanylate binding protein 4
ENSMUSG00000023007	Prpf40b	-0.165	0.0738689	1	pre-mRNA processing factor 40B
ENSMUSG00000086387	Gm15563	-1.868	0.0740365	1	predicted gene 15563
ENSMUSG00000051439	Cd14	-0.678	0.0740457	1	CD14 antigen
ENSMUSG00000053460	Ggcx	-0.177	0.0740694	1	gamma-glutamyl carboxylase
ENSMUSG00000039942	Ptger4	-0.628	0.0741363	1	prostaglandin E receptor 4 (subtype EP4)
ENSMUSG00000022342	Kcnv1	1.011	0.0742764	1	potassium channel, subfamily V, member 1
ENSMUSG00000086502	B130055M24Rik	-0.228	0.0744977	1	RIKEN cDNA B130055M24 gene
ENSMUSG00000083764	Gm11516	-1.443	0.0746108	1	predicted gene 11516
ENSMUSG00000028753	Vwa5b1	0.695	0.074623	1	von Willebrand factor A domain containing 5B1
ENSMUSG00000072572	Slc39a2	-0.437	0.0746258	1	solute carrier family 39 (zinc transporter), member 2
ENSMUSG00000042699	Dhx9	0.128	0.0746657	1	DEAH (Asp-Glu-Ala-His) box polypeptide 9
ENSMUSG00000112654	AC153557.3	-1.166	0.0746828	1
ENSMUSG00000063268	Parp10	0.508	0.0746892	1	poly (ADP-ribose) polymerase family, member 10
ENSMUSG00000061482	Hist1h4d	0.655	0.0747517	1	histone cluster 1, H4d
ENSMUSG00000069516	Lyz2	-1.544	0.0748091	1	lysozyme 2
ENSMUSG00000015533	Itga2	-0.365	0.0748451	1	integrin alpha 2
ENSMUSG00000107549	Gm43961	-0.725	0.0748791	1	predicted gene, 43961
ENSMUSG00000026104	Stat1	-0.316	0.0748887	1	signal transducer and activator of transcription 1
ENSMUSG00000084799	Ino80dos	-0.371	0.074893	1	INO80 complex subunit D, opposite strand
ENSMUSG00000064128	Cenpj	0.14	0.0749837	1	centromere protein J
ENSMUSG00000089292	Gm23209	-2.239	0.0749898	1	predicted gene, 23209
ENSMUSG00000022559	Fbxl6	-0.176	0.07504	1	F-box and leucine-rich repeat protein 6
ENSMUSG00000032648	Pygm	-0.449	0.0751446	1	muscle glycogen phosphorylase
ENSMUSG00000104435	Gm37422	-0.548	0.0751896	1	predicted gene, 37422
ENSMUSG00000001333	Sync	0.579	0.075242	1	syncoilin
ENSMUSG00000048001	Hes5	-0.446	0.0752914	1	hairy and enhancer of split 5 (Drosophila)
ENSMUSG00000051495	Irf2bp2	-0.207	0.0753158	1	interferon regulatory factor 2 binding protein 2
ENSMUSG00000056228	Cars2	-0.177	0.0753599	1	cysteinyl-tRNA synthetase 2 (mitochondrial)(putative)
ENSMUSG00000000751	Rpa1	0.127	0.0754185	1	replication protein A1
ENSMUSG00000038518	Jarid2	0.145	0.075582	1	jumonji, AT rich interactive domain 2
ENSMUSG00000020923	Ubtf	0.11	0.0755935	1	upstream binding transcription factor, RNA polymerase I
ENSMUSG00000064582	Gm25135	-2.246	0.0758429	1	predicted gene, 25135
ENSMUSG00000070563	Spaca4	-0.921	0.0758543	1	sperm acrosome associated 4
ENSMUSG00000098022	Zfp82	-0.47	0.0759973	1	zinc finger protein 82
ENSMUSG00000087658	Hotairm1	-0.355	0.0761223	1	Hoxa transcript antisense RNA, myeloid-specific 1
ENSMUSG00000040648	Ppip5k2	0.119	0.0761693	1	diphosphoinositol pentakisphosphate kinase 2
ENSMUSG00000056617	4931429L15Rik	-2.01	0.0761917	1	RIKEN cDNA 4931429L15 gene
ENSMUSG00000102324	Gm19721	-0.674	0.0762475	1	predicted gene, 19721
ENSMUSG00000074024	4632427E13Rik	-0.339	0.076264	1	RIKEN cDNA 4632427E13 gene
ENSMUSG00000033066	Gas7	0.232	0.0763129	1	growth arrest specific 7
ENSMUSG00000029199	Lias	0.14	0.0763201	1	lipoic acid synthetase
ENSMUSG00000088984	Gm25604	0.857	0.0763224	1	predicted gene, 25604
ENSMUSG00000054752	Fsd1l	-0.299	0.0763438	1	fibronectin type III and SPRY domain containing 1-like
ENSMUSG00000102189	Gm37194	-0.361	0.0764145	1	predicted gene, 37194
ENSMUSG00000022220	Adcy4	-0.37	0.0764213	1	adenylate cyclase 4
ENSMUSG00000032679	Cd59a	-0.269	0.076429	1	CD59a antigen
ENSMUSG00000029123	Stk32b	-0.292	0.0764569	1	serine/threonine kinase 32B
ENSMUSG00000050088	1600012H06Rik	-0.161	0.0765397	1	RIKEN cDNA 1600012H06 gene
ENSMUSG00000113942	CT485612.12	-1.043	0.0765551	1
ENSMUSG00000040767	Snrnp25	0.162	0.0765663	1	small nuclear ribonucleoprotein 25 (U11/U12)
ENSMUSG00000085622	3110056K07Rik	-0.261	0.076575	1	RIKEN cDNA 3110056K07 gene
ENSMUSG00000056014	A430033K04Rik	0.212	0.0765785	1	RIKEN cDNA A430033K04 gene
ENSMUSG00000038319	Kcnh2	-0.22	0.0766097	1	potassium voltage-gated channel, subfamily H (eag-related), member 2
ENSMUSG00000029788	Cpa5	-0.619	0.0766426	1	carboxypeptidase A5
ENSMUSG00000016763	Scube1	-0.354	0.0766912	1	signal peptide, CUB domain, EGF-like 1
ENSMUSG00000020263	Appl2	-0.169	0.0766948	1	adaptor protein, phosphotyrosine interaction, PH domain and leucine zipper containing 2
ENSMUSG00000068794	Col28a1	1.165	0.0767185	1	collagen, type XXVIII, alpha 1
ENSMUSG00000027931	Npr1	-0.311	0.0767705	1	natriuretic peptide receptor 1
ENSMUSG00000028358	Zfp618	-0.169	0.0767823	1	zinc finger protein 618
ENSMUSG00000024065	Ehd3	0.2	0.0767991	1	EH-domain containing 3
ENSMUSG00000058056	Palld	-0.191	0.0769366	1	palladin, cytoskeletal associated protein
ENSMUSG00000023945	Slc5a7	0.443	0.0769607	1	solute carrier family 5 (choline transporter), member 7
ENSMUSG00000038930	Rccd1	-0.218	0.0769691	1	RCC1 domain containing 1
ENSMUSG00000113581	AL591207.3	-0.562	0.0770096	1
ENSMUSG00000039828	Wdr70	0.142	0.0772604	1	WD repeat domain 70
ENSMUSG00000090486	BC035947	-0.423	0.0772723	1	cDNA sequence BC035947
ENSMUSG00000094378	Gm15097	-3.524	0.0772965	1	predicted gene 15097
ENSMUSG00000044551	9930012K11Rik	-0.296	0.0773362	1	RIKEN cDNA 9930012K11 gene
ENSMUSG00000106492	Gm29707	1.107	0.0775858	1	predicted gene, 29707
ENSMUSG00000078706	Gm53	-0.298	0.0776287	1	predicted gene 53
ENSMUSG00000031549	Ido2	0.436	0.0776324	1	indoleamine 2,3-dioxygenase 2
ENSMUSG00000098146	Gm26935	-0.697	0.0777205	1	predicted gene, 26935
ENSMUSG00000045328	Cenpe	0.164	0.077785	1	centromere protein E
ENSMUSG00000081151	Gm11448	-1.295	0.0778298	1	predicted gene 11448
ENSMUSG00000083474	Gm15267	-1.143	0.0779355	1	predicted gene 15267
ENSMUSG00000025141	Myadml2	-1.067	0.0779355	1	myeloid-associated differentiation marker-like 2
ENSMUSG00000024806	Mlana	-1.067	0.0779355	1	melan-A
ENSMUSG00000073843	Gm12542	-1.067	0.0779355	1	predicted gene 12542
ENSMUSG00000100620	Gm28277	-1.173	0.0779569	1	predicted gene 28277
ENSMUSG00000022914	Brwd1	-0.219	0.0779867	1	bromodomain and WD repeat domain containing 1
ENSMUSG00000006127	Inpp5k	0.187	0.0780201	1	inositol polyphosphate 5-phosphatase K
ENSMUSG00000084340	Gm14766	-3.283	0.0780432	1	predicted gene 14766
ENSMUSG00000073679	Mxra8os	-3.283	0.0780432	1	matrix-remodelling associated 8, opposite strand
ENSMUSG00000077287	Gm25763	-3.283	0.0780432	1	predicted gene, 25763
ENSMUSG00000081136	Gm12990	-3.283	0.0780432	1	predicted gene 12990
ENSMUSG00000083446	Gm12826	-3.283	0.0780432	1	predicted gene 12826
ENSMUSG00000109997	9430099M06Rik	-3.283	0.0780432	1	RIKEN cDNA 9430099M06 gene
ENSMUSG00000084457	n-R5s73	-3.283	0.0780432	1	nuclear encoded rRNA 5S 73
ENSMUSG00000112940	AC121872.1	-3.283	0.0780432	1
ENSMUSG00000065643	Gm25897	-3.283	0.0780432	1	predicted gene, 25897
ENSMUSG00000001493	Meox1	0.19	0.0780646	1	mesenchyme homeobox 1
ENSMUSG00000110205	Gm33594	-3.283	0.0781989	1	predicted gene, 33594
ENSMUSG00000086794	Gm11642	-0.613	0.078206	1	predicted gene 11642
ENSMUSG00000106758	Gm42731	1.079	0.0782103	1	predicted gene 42731
ENSMUSG00000017830	Dhx58	-0.451	0.0782477	1	DEXH (Asp-Glu-X-His) box polypeptide 58
ENSMUSG00000097481	D330020A13Rik	1.021	0.0782732	1	RIKEN cDNA D330020A13 gene
ENSMUSG00000023915	Tnfrsf21	0.151	0.078384	1	tumor necrosis factor receptor superfamily, member 21
ENSMUSG00000057522	Spop	0.124	0.0784796	1	speckle-type POZ protein
ENSMUSG00000039616	Mocos	-0.435	0.0785549	1	molybdenum cofactor sulfurase
ENSMUSG00000021809	Nudt13	-0.328	0.0785643	1	nudix (nucleoside diphosphate linked moiety X)-type motif 13
ENSMUSG00000085043	Gm13184	-0.863	0.0786183	1	predicted gene 13184
ENSMUSG00000022885	St6gal1	0.171	0.0786845	1	beta galactoside alpha 2,6 sialyltransferase 1
ENSMUSG00000102553	D930036K23Rik	-0.509	0.0787214	1	RIKEN cDNA D930036K23 gene
ENSMUSG00000036948	BC037034	-0.189	0.0787546	1	cDNA sequence BC037034
ENSMUSG00000097576	D930030I03Rik	-0.588	0.0788105	1	RIKEN cDNA D930030I03 gene
ENSMUSG00000087193	Gm14820	-0.827	0.0789146	1	predicted gene 14820
ENSMUSG00000004654	Ghrhr	-1.302	0.0790093	1	growth hormone releasing hormone receptor
ENSMUSG00000090053	Palm2	-0.426	0.079059	1	paralemmin 2
ENSMUSG00000097718	Gm26896	-0.751	0.0791094	1	predicted gene, 26896
ENSMUSG00000105679	Gm43338	-0.664	0.0791678	1	predicted gene 43338
ENSMUSG00000029861	Fam131b	0.193	0.0791818	1	family with sequence similarity 131, member B
ENSMUSG00000031023	Akip1	0.239	0.0792036	1	A kinase (PRKA) interacting protein 1
ENSMUSG00000114535	AC134869.1	-0.545	0.0792357	1
ENSMUSG00000041774	Ydjc	0.285	0.0792507	1	YdjC homolog (bacterial)
ENSMUSG00000028811	Yars	0.118	0.0792691	1	tyrosyl-tRNA synthetase
ENSMUSG00000065468	Mir26b	-3.283	0.079316	1	microRNA 26b
ENSMUSG00000091007	D630036H23Rik	-3.283	0.079316	1	RIKEN cDNA D630036H23 gene
ENSMUSG00000020180	Snrpd3	0.145	0.0793413	1	small nuclear ribonucleoprotein D3
ENSMUSG00000097328	Tnfsf12	-0.603	0.0793511	1	tumor necrosis factor (ligand) superfamily, member 12
ENSMUSG00000050079	Rspry1	0.14	0.0796032	1	ring finger and SPRY domain containing 1
ENSMUSG00000108702	Gm9333	0.612	0.0796311	1	predicted gene 9333
ENSMUSG00000048709	Gm8666	-0.59	0.0796827	1	predicted gene 8666
ENSMUSG00000027326	Knl1	0.141	0.0798189	1	kinetochore scaffold 1
ENSMUSG00000024056	Ndc80	0.127	0.0799241	1	NDC80 kinetochore complex component
ENSMUSG00000026662	Sephs1	0.11	0.0801737	1	selenophosphate synthetase 1
ENSMUSG00000031333	Abcb7	0.126	0.0801964	1	ATP-binding cassette, sub-family B (MDR/TAP), member 7
ENSMUSG00000109231	Gm45737	-0.477	0.0802085	1	predicted gene 45737
ENSMUSG00000022822	Abcc5	-0.156	0.0802283	1	ATP-binding cassette, sub-family C (CFTR/MRP), member 5
ENSMUSG00000030409	Dmpk	-0.266	0.0804004	1	dystrophia myotonica-protein kinase
ENSMUSG00000026736	4930426L09Rik	1.061	0.0804482	1	RIKEN cDNA 4930426L09 gene
ENSMUSG00000022636	Alcam	-0.375	0.0806466	1	activated leukocyte cell adhesion molecule
ENSMUSG00000036923	Stox1	0.352	0.0806891	1	storkhead box 1
ENSMUSG00000030400	Ercc2	-0.188	0.0807203	1	excision repair cross-complementing rodent repair deficiency, complementation group 2
ENSMUSG00000022876	Samsn1	-0.321	0.0808371	1	SAM domain, SH3 domain and nuclear localization signals, 1
ENSMUSG00000109209	Gm45104	-0.723	0.0808441	1	predicted gene 45104
ENSMUSG00000113432	AC154828.2	-0.504	0.0808602	1
ENSMUSG00000078908	Mon1b	0.159	0.0809474	1	MON1 homolog B, secretory traffciking associated
ENSMUSG00000002257	Def6	0.543	0.0809486	1	differentially expressed in FDCP 6
ENSMUSG00000022867	Usp25	-0.166	0.0809705	1	ubiquitin specific peptidase 25
ENSMUSG00000065734	Snord49a	-0.348	0.0810634	1	small nucleolar RNA, C/D box 49A
ENSMUSG00000058542	Gm15590	-0.94	0.0811891	1	predicted gene 15590
ENSMUSG00000102323	Gm37790	-0.486	0.0811956	1	predicted gene, 37790
ENSMUSG00000031982	Arv1	0.173	0.0812815	1	ARV1 homolog, fatty acid homeostasis modulator
ENSMUSG00000073079	Srp54a	0.237	0.0813901	1	signal recognition particle 54A
ENSMUSG00000002100	Mybpc3	-0.259	0.0814124	1	myosin binding protein C, cardiac
ENSMUSG00000102526	Gm37785	-0.788	0.0814754	1	predicted gene, 37785
ENSMUSG00000023903	Mmp25	0.35	0.081561	1	matrix metallopeptidase 25
ENSMUSG00000023942	Slc29a1	0.148	0.0815639	1	solute carrier family 29 (nucleoside transporters), member 1
ENSMUSG00000030350	Prmt8	0.347	0.0816039	1	protein arginine N-methyltransferase 8
ENSMUSG00000022595	Lypd2	0.67	0.0817639	1	Ly6/Plaur domain containing 2
ENSMUSG00000040016	Ptger3	0.571	0.0817906	1	prostaglandin E receptor 3 (subtype EP3)
ENSMUSG00000040675	Mthfd1l	0.168	0.0819032	1	methylenetetrahydrofolate dehydrogenase (NADP+ dependent) 1-like
ENSMUSG00000015854	Cd5l	1.264	0.0819318	1	CD5 antigen-like
ENSMUSG00000036594	H2-Aa	1.507	0.0819434	1	histocompatibility 2, class II antigen A, alpha
ENSMUSG00000028393	Alad	-0.206	0.0820628	1	aminolevulinate, delta-, dehydratase
ENSMUSG00000029707	Fscn3	-0.984	0.082066	1	fascin actin-bundling protein 3
ENSMUSG00000040724	Kcna2	0.326	0.0820871	1	potassium voltage-gated channel, shaker-related subfamily, member 2
ENSMUSG00000025503	Taldo1	0.133	0.0820999	1	transaldolase 1
ENSMUSG00000099137	Gm10603	-0.595	0.0821131	1	predicted gene 10603
ENSMUSG00000084984	Far1os	-0.557	0.0821709	1	fatty acyl CoA reductase 1, opposite strand
ENSMUSG00000017057	Il13ra1	-0.243	0.0822103	1	interleukin 13 receptor, alpha 1
ENSMUSG00000108878	AC154141.1	-0.548	0.0823115	1
ENSMUSG00000028073	Pear1	-0.32	0.0823336	1	platelet endothelial aggregation receptor 1
ENSMUSG00000084433	Gm25945	-0.556	0.0824181	1	predicted gene, 25945
ENSMUSG00000032295	Man2c1	-0.146	0.0824542	1	mannosidase, alpha, class 2C, member 1
ENSMUSG00000034848	Ttc21b	0.157	0.0825173	1	tetratricopeptide repeat domain 21B
ENSMUSG00000031486	Adgra2	-0.126	0.0825293	1	adhesion G protein-coupled receptor A2
ENSMUSG00000087263	Gm15726	-0.719	0.0826147	1	predicted gene 15726
ENSMUSG00000087314	Prkag2os2	-0.743	0.0826904	1	protein kinase, AMP-activated, gamma 2 non-catalytic subunit, opposite strand 2
ENSMUSG00000087301	Gm13629	2.315	0.0826927	1	predicted gene 13629
ENSMUSG00000048012	Zfp473	0.21	0.0827413	1	zinc finger protein 473
ENSMUSG00000039740	Alg2	-0.194	0.0828427	1	asparagine-linked glycosylation 2 (alpha-1,3-mannosyltransferase)
ENSMUSG00000035597	Prpf39	-0.17	0.0828954	1	pre-mRNA processing factor 39
ENSMUSG00000025243	Slc6a20b	-0.425	0.0829657	1	solute carrier family 6 (neurotransmitter transporter), member 20B
ENSMUSG00000044783	Hjurp	-0.137	0.0830002	1	Holliday junction recognition protein
ENSMUSG00000004837	Grap	-0.252	0.0830045	1	GRB2-related adaptor protein
ENSMUSG00000031362	Xlr4c	-0.538	0.0830752	1	X-linked lymphocyte-regulated 4C
ENSMUSG00000097051	Gm26836	-0.468	0.0830984	1	predicted gene, 26836
ENSMUSG00000104016	Gm37362	-0.69	0.0831584	1	predicted gene, 37362
ENSMUSG00000097877	Gm26703	-1.054	0.0831857	1	predicted gene, 26703
ENSMUSG00000001128	Cfp	-0.273	0.0831992	1	complement factor properdin
ENSMUSG00000109570	Gm44624	-1.071	0.083214	1	predicted gene 44624
ENSMUSG00000038604	Ripor1	-0.148	0.0832877	1	RHO family interacting cell polarization regulator 1
ENSMUSG00000027220	Syt13	0.2	0.0832931	1	synaptotagmin XIII
ENSMUSG00000045672	Col27a1	-0.261	0.0833986	1	collagen, type XXVII, alpha 1
ENSMUSG00000056031	9330154J02Rik	-0.995	0.0834328	1	RIKEN cDNA 9330154J02 gene
ENSMUSG00000066952	Myo1h	-0.822	0.0835237	1	myosin 1H
ENSMUSG00000022435	Upk3a	0.501	0.0835707	1	uroplakin 3A
ENSMUSG00000026888	Grb14	-0.269	0.0835772	1	growth factor receptor bound protein 14
ENSMUSG00000068744	Psrc1	0.149	0.0837371	1	proline/serine-rich coiled-coil 1
ENSMUSG00000059022	Kcp	-0.296	0.083765	1	kielin/chordin-like protein
ENSMUSG00000053199	Arhgap20	0.482	0.0837718	1	Rho GTPase activating protein 20
ENSMUSG00000027460	Angpt4	-0.586	0.0837917	1	angiopoietin 4
ENSMUSG00000114613	AC159188.2	-1.767	0.0838193	1
ENSMUSG00000027201	Myef2	0.119	0.0838726	1	myelin basic protein expression factor 2, repressor
ENSMUSG00000098898	Gm27754	-3.274	0.0838984	1	predicted gene, 27754
ENSMUSG00000104861	3110039M20Rik	-3.274	0.0838984	1	RIKEN cDNA 3110039M20 gene
ENSMUSG00000031506	Ptpn7	0.428	0.083937	1	protein tyrosine phosphatase, non-receptor type 7
ENSMUSG00000042729	Wdr74	-2.056	0.083987	1	WD repeat domain 74
ENSMUSG00000026668	Ucma	-1.846	0.0839964	1	upper zone of growth plate and cartilage matrix associated
ENSMUSG00000032766	Gng11	-0.275	0.0840225	1	guanine nucleotide binding protein (G protein), gamma 11
ENSMUSG00000108267	Gm44190	-0.876	0.0840272	1	predicted gene, 44190
ENSMUSG00000019987	Arg1	0.143	0.0840485	1	arginase, liver
ENSMUSG00000110981	AC160966.1	-1.842	0.0841013	1
ENSMUSG00000035722	Abca7	-0.238	0.0841608	1	ATP-binding cassette, sub-family A (ABC1), member 7
ENSMUSG00000020941	Map3k14	-0.276	0.0841684	1	mitogen-activated protein kinase kinase kinase 14
ENSMUSG00000096895	Gm25245	-2.052	0.0841951	1	predicted gene, 25245
ENSMUSG00000060510	Zfp266	0.127	0.0842125	1	zinc finger protein 266
ENSMUSG00000041193	Pla2g5	-0.507	0.0842214	1	phospholipase A2, group V
ENSMUSG00000101872	Gm29237	-0.809	0.0844527	1	predicted gene 29237
ENSMUSG00000107566	Gm44332	-3.018	0.0844751	1	predicted gene, 44332
ENSMUSG00000092923	Gm24561	-3.013	0.0844751	1	predicted gene, 24561
ENSMUSG00000096630	Vmn2r26	-3.011	0.0844751	1	vomeronasal 2, receptor 26
ENSMUSG00000098754	Prn	-3.011	0.0844751	1	prion protein readthrough transcript
ENSMUSG00000100154	Gm29052	-3.011	0.0844751	1	predicted gene 29052
ENSMUSG00000100807	Gm29521	-3.011	0.0844751	1	predicted gene 29521
ENSMUSG00000112362	AC152946.3	-3.011	0.0844751	1
ENSMUSG00000113899	CT030657.4	-3.011	0.0844751	1
ENSMUSG00000110715	Gm5131	-3.01	0.0844751	1	predicted gene 5131
ENSMUSG00000103255	Pcdhac1	-3.007	0.0844751	1	protocadherin alpha subfamily C, 1
ENSMUSG00000110006	Gm45490	-3.007	0.0844751	1	predicted gene 45490
ENSMUSG00000077385	Gm22657	-3.005	0.0844751	1	predicted gene, 22657
ENSMUSG00000099958	1700010B13Rik	-3.005	0.0844751	1	RIKEN cDNA 1700010B13 gene
ENSMUSG00000105870	7330423F06Rik	-3.005	0.0844751	1	RIKEN cDNA 7330423F06 gene
ENSMUSG00000111744	AC161419.1	-3.005	0.0844751	1
ENSMUSG00000065536	Mir98	-3.005	0.0844751	1	microRNA 98
ENSMUSG00000099320	Mir7664	-3.005	0.0844751	1	microRNA 7664
ENSMUSG00000102190	Gm38166	-3.005	0.0844751	1	predicted gene, 38166
ENSMUSG00000111227	AC117639.2	-3.005	0.0844751	1
ENSMUSG00000089081	Gm24002	-3.003	0.0844751	1	predicted gene, 24002
ENSMUSG00000109145	Gm20744	-3.003	0.0844751	1	predicted gene, 20744
ENSMUSG00000028571	Cyp2j13	-3.002	0.0844751	1	cytochrome P450, family 2, subfamily j, polypeptide 13
ENSMUSG00000061540	Orm2	-3.002	0.0844751	1	orosomucoid 2
ENSMUSG00000082877	Gm13009	-3.002	0.0844751	1	predicted gene 13009
ENSMUSG00000082955	Gm8036	-3.002	0.0844751	1	predicted gene 8036
ENSMUSG00000090176	Cd200r2	-3.002	0.0844751	1	Cd200 receptor 2
ENSMUSG00000107481	4833403J16Rik	-3.002	0.0844751	1	RIKEN cDNA 4833403J16 gene
ENSMUSG00000114522	CT025552.1	-3.002	0.0844751	1
ENSMUSG00000099104	Gm17087	-3	0.0844751	1	predicted gene 17087
ENSMUSG00000047061	Gm9817	-2.999	0.0844751	1	predicted gene 9817
ENSMUSG00000088303	Gm23382	-2.998	0.0844751	1	predicted gene, 23382
ENSMUSG00000106619	Gm9353	-2.998	0.0844751	1	predicted gene 9353
ENSMUSG00000090145	Ugt1a6b	-2.998	0.0844751	1	UDP glucuronosyltransferase 1 family, polypeptide A6B
ENSMUSG00000081138	Gm12834	-2.997	0.0844751	1	predicted gene 12834
ENSMUSG00000087615	Pnpla1os	-2.997	0.0844751	1	patatin-like phospholipase domain containing 1, opposite strand
ENSMUSG00000111434	AC120394.2	-2.997	0.0844751	1
ENSMUSG00000114798	AC238940.2	-2.997	0.0844751	1
ENSMUSG00000066510	Ankdd1a	-2.997	0.0844751	1	ankyrin repeat and death domain containing 1A
ENSMUSG00000082324	Gm14615	-2.997	0.0844751	1	predicted gene 14615
ENSMUSG00000086844	B230206H07Rik	-2.997	0.0844751	1	RIKEN cDNA B230206H07 gene
ENSMUSG00000093975	Vmn2r-ps19	-2.997	0.0844751	1	vomeronasal 2, receptor, pseudogene 19
ENSMUSG00000110524	Gm39228	-2.996	0.0844751	1	predicted gene, 39228
ENSMUSG00000040205	Cuzd1	-2.996	0.0844751	1	CUB and zona pellucida-like domains 1
ENSMUSG00000052974	Cyp2f2	-2.996	0.0844751	1	cytochrome P450, family 2, subfamily f, polypeptide 2
ENSMUSG00000090561	Gm17207	-2.996	0.0844751	1	predicted gene 17207
ENSMUSG00000085847	Gm14540	-2.995	0.0844751	1	predicted gene 14540
ENSMUSG00000102747	Gm37602	-2.995	0.0844751	1	predicted gene, 37602
ENSMUSG00000106894	Gm17130	-2.995	0.0844751	1	predicted gene 17130
ENSMUSG00000086261	Gm3765	-2.994	0.0844751	1	predicted gene 3765
ENSMUSG00000089675	Ugt1a8	-2.994	0.0844751	1	UDP glucuronosyltransferase 1 family, polypeptide A8
ENSMUSG00000065611	Mir23a	-2.993	0.0844751	1	microRNA 23a
ENSMUSG00000085563	2210411M09Rik	-2.993	0.0844751	1	RIKEN cDNA 2210411M09 gene
ENSMUSG00000053263	Gm12592	-0.444	0.0844806	1	predicted gene 12592
ENSMUSG00000108709	4933431G14Rik	-1.426	0.0845023	1	RIKEN cDNA 4933431G14 gene
ENSMUSG00000106352	5033403H07Rik	-1.065	0.0845532	1	RIKEN cDNA 5033403H07 gene
ENSMUSG00000082063	Gm12993	-0.718	0.0845698	1	predicted gene 12993
ENSMUSG00000048996	Olfr1366	-1.332	0.0845865	1	olfactory receptor 1366
ENSMUSG00000109879	Gm10997	-2.265	0.0847851	1	predicted gene 10997
ENSMUSG00000081249	Gm11517	-0.568	0.0848407	1	predicted gene 11517
ENSMUSG00000060882	Kcnd2	-3.276	0.0848787	1	potassium voltage-gated channel, Shal-related family, member 2
ENSMUSG00000111308	AC156031.3	-3.276	0.0848787	1
ENSMUSG00000079388	2610042L04Rik	0.571	0.0850224	1	RIKEN cDNA 2610042L04 gene
ENSMUSG00000027014	Cwc22	0.12	0.0850257	1	CWC22 spliceosome-associated protein
ENSMUSG00000079223	Gm8778	-2.257	0.0850525	1	predicted gene 8778
ENSMUSG00000086103	Gm11832	-0.618	0.0850599	1	predicted gene 11832
ENSMUSG00000065904	Gm26109	-0.677	0.0850791	1	predicted gene, 26109
ENSMUSG00000022805	Maats1	0.569	0.0850827	1	MYCBP-associated, testis expressed 1
ENSMUSG00000107178	Gm42531	-0.861	0.0851637	1	predicted gene 42531
ENSMUSG00000023737	1700082M22Rik	-3.277	0.0852879	1	RIKEN cDNA 1700082M22 gene
ENSMUSG00000097467	Gm26737	0.36	0.0853334	1	predicted gene, 26737
ENSMUSG00000046634	Pkd1l1	0.33	0.0853475	1	polycystic kidney disease 1 like 1
ENSMUSG00000009535	Rnmt	0.125	0.0856105	1	RNA (guanine-7-) methyltransferase
ENSMUSG00000022758	P2rx6	-0.98	0.0856218	1	purinergic receptor P2X, ligand-gated ion channel, 6
ENSMUSG00000024386	Proc	-0.526	0.0857253	1	protein C
ENSMUSG00000066724	Gm10175	0.953	0.0857599	1	predicted gene 10175
ENSMUSG00000114872	CT009494.1	-1.54	0.0858146	1
ENSMUSG00000025381	Cnpy2	0.132	0.0858245	1	canopy FGF signaling regulator 2
ENSMUSG00000103409	Lsmem2	-0.608	0.0858882	1	leucine-rich single-pass membrane protein 2
ENSMUSG00000023249	Parp3	-0.442	0.0859414	1	poly (ADP-ribose) polymerase family, member 3
ENSMUSG00000028680	Plk3	-0.322	0.086045	1	polo-like kinase 3
ENSMUSG00000030787	Lyve1	-0.95	0.0860968	1	lymphatic vessel endothelial hyaluronan receptor 1
ENSMUSG00000062713	Sim2	-0.787	0.0861405	1	single-minded homolog 2 (Drosophila)
ENSMUSG00000090227	Gm16554	-3.28	0.0861721	1	predicted gene 16554
ENSMUSG00000098479	Gm27263	-3.28	0.0861721	1	predicted gene, 27263
ENSMUSG00000024640	Psat1	0.134	0.0861753	1	phosphoserine aminotransferase 1
ENSMUSG00000019889	Ptprk	0.158	0.0863539	1	protein tyrosine phosphatase, receptor type, K
ENSMUSG00000110373	Gm42303	-0.982	0.0864101	1	predicted gene, 42303
ENSMUSG00000112352	AC153550.1	-1.526	0.0864696	1
ENSMUSG00000035283	Adrb1	-0.758	0.0864772	1	adrenergic receptor, beta 1
ENSMUSG00000038963	Slco4a1	-0.464	0.0865393	1	solute carrier organic anion transporter family, member 4a1
ENSMUSG00000034557	Zfyve9	0.122	0.0866176	1	zinc finger, FYVE domain containing 9
ENSMUSG00000085875	Gm12905	1.294	0.08678	1	predicted gene 12905
ENSMUSG00000079304	4933413G19Rik	-0.972	0.0868524	1	RIKEN cDNA 4933413G19 gene
ENSMUSG00000068259	Olfr461	2.315	0.0868945	1	olfactory receptor 461
ENSMUSG00000062074	Wisp3	-0.515	0.0870078	1	WNT1 inducible signaling pathway protein 3
ENSMUSG00000025207	Sema4g	-0.246	0.0871437	1	sema domain, immunoglobulin domain (Ig), transmembrane domain (TM) and short cytoplasmic domain, (semaphorin) 4G
ENSMUSG00000086470	Gm12580	1.607	0.0871598	1	predicted gene 12580
ENSMUSG00000109302	Gm44967	-1.528	0.0871716	1	predicted gene 44967
ENSMUSG00000065676	Snord42b	-1.24	0.0871761	1	small nucleolar RNA, C/D box 42B
ENSMUSG00000107155	Gm43793	2.509	0.0872952	1	predicted gene 43793
ENSMUSG00000027349	Fam98b	0.111	0.0872956	1	family with sequence similarity 98, member B
ENSMUSG00000000686	Abhd15	-0.93	0.08731	1	abhydrolase domain containing 15
ENSMUSG00000028339	Col15a1	-0.546	0.0873408	1	collagen, type XV, alpha 1
ENSMUSG00000046580	Gm7862	-0.256	0.0873451	1	predicted gene 7862
ENSMUSG00000032103	Pus3	2.666	0.0873491	1	pseudouridine synthase 3
ENSMUSG00000089125	Gm26403	-1.165	0.0873997	1	predicted gene, 26403
ENSMUSG00000090173	Fbxw10	0.678	0.0874384	1	F-box and WD-40 domain protein 10
ENSMUSG00000039218	Srrm2	-0.154	0.087474	1	serine/arginine repetitive matrix 2
ENSMUSG00000001983	Taco1	0.165	0.0875234	1	translational activator of mitochondrially encoded cytochrome c oxidase I
ENSMUSG00000064417	DQ267102	-0.518	0.0876382	1	snoRNA DQ267102
ENSMUSG00000056501	Cebpb	-0.827	0.0876976	1	CCAAT/enhancer binding protein (C/EBP), beta
ENSMUSG00000054720	Lrrc8c	0.202	0.0877084	1	leucine rich repeat containing 8 family, member C
ENSMUSG00000014498	Ankrd52	-0.176	0.0877344	1	ankyrin repeat domain 52
ENSMUSG00000107152	Gm43152	2.522	0.087755	1	predicted gene 43152
ENSMUSG00000035696	Rnf38	-0.207	0.087844	1	ring finger protein 38
ENSMUSG00000111079	AC165080.2	-0.877	0.0878517	1
ENSMUSG00000039860	Srrm3	0.68	0.0879502	1	serine/arginine repetitive matrix 3
ENSMUSG00000039552	Rsph4a	0.641	0.0880155	1	radial spoke head 4 homolog A (Chlamydomonas)
ENSMUSG00000097667	Gm26764	-0.66	0.0880305	1	predicted gene, 26764
ENSMUSG00000045896	Paip2b	0.123	0.0880756	1	poly(A) binding protein interacting protein 2B
ENSMUSG00000097503	3110045C21Rik	0.279	0.0881349	1	RIKEN cDNA 3110045C21 gene
ENSMUSG00000081868	Gm12039	-2.221	0.0881426	1	predicted gene 12039
ENSMUSG00000022665	Ccdc80	-0.251	0.0881955	1	coiled-coil domain containing 80
ENSMUSG00000024780	Cdc37l1	-0.149	0.0882415	1	cell division cycle 37-like 1
ENSMUSG00000032826	Ank2	0.169	0.0882613	1	ankyrin 2, brain
ENSMUSG00000055818	A230083G16Rik	-0.6	0.0882979	1	RIKEN cDNA A230083G16 gene
ENSMUSG00000081348	Gm13878	3.539	0.0882988	1	predicted gene 13878
ENSMUSG00000027889	Ampd2	-0.131	0.0883132	1	adenosine monophosphate deaminase 2
ENSMUSG00000033389	Arhgap44	-0.192	0.0883324	1	Rho GTPase activating protein 44
ENSMUSG00000006488	Prl7a1	-1.039	0.0884079	1	prolactin family 7, subfamily a, member 1
ENSMUSG00000036208	Nepro	-0.222	0.0884138	1	nucleolus and neural progenitor protein
ENSMUSG00000020102	Slc16a7	-0.423	0.0884149	1	solute carrier family 16 (monocarboxylic acid transporters), member 7
ENSMUSG00000048424	Ranbp3l	-1.525	0.0884557	1	RAN binding protein 3-like
ENSMUSG00000092399	4930556N13Rik	-1.414	0.0884557	1	RIKEN cDNA 4930556N13 gene
ENSMUSG00000020644	Id2	-0.134	0.0885065	1	inhibitor of DNA binding 2
ENSMUSG00000107320	Gm42549	-0.528	0.0885548	1	predicted gene 42549
ENSMUSG00000049502	Dtx3l	0.226	0.0885839	1	deltex 3-like, E3 ubiquitin ligase
ENSMUSG00000113440	AL714025.1	-0.465	0.0886216	1
ENSMUSG00000032243	Itga11	0.587	0.0886583	1	integrin alpha 11
ENSMUSG00000024067	Dpy30	0.146	0.0888149	1	dpy-30, histone methyltransferase complex regulatory subunit
ENSMUSG00000053963	Stum	0.47	0.0888915	1	mechanosensory transduction mediator
ENSMUSG00000053164	Gpr21	0.677	0.0889016	1	G protein-coupled receptor 21
ENSMUSG00000031165	Was	0.375	0.0890024	1	Wiskott-Aldrich syndrome
ENSMUSG00000034917	Tjp3	-0.236	0.0890128	1	tight junction protein 3
ENSMUSG00000055817	Mta3	0.155	0.08904	1	metastasis associated 3
ENSMUSG00000024619	Cdx1	0.437	0.0890605	1	caudal type homeobox 1
ENSMUSG00000000374	Trappc10	-0.16	0.0890891	1	trafficking protein particle complex 10
ENSMUSG00000021431	Snrnp48	-0.234	0.0891191	1	small nuclear ribonucleoprotein 48 (U11/U12)
ENSMUSG00000052563	D930048N14Rik	-0.298	0.0891861	1	RIKEN cDNA D930048N14 gene
ENSMUSG00000071497	Nutf2-ps1	0.376	0.089433	1	nuclear transport factor 2, pseudogene 1
ENSMUSG00000022488	Nckap1l	0.381	0.0894473	1	NCK associated protein 1 like
ENSMUSG00000002416	Ndufb2	-0.229	0.0894794	1	NADH dehydrogenase (ubiquinone) 1 beta subcomplex, 2
ENSMUSG00000070304	Scn2b	0.272	0.0894908	1	sodium channel, voltage-gated, type II, beta
ENSMUSG00000061665	Cd2ap	0.11	0.0895545	1	CD2-associated protein
ENSMUSG00000038729	Akap2	-1.213	0.0897861	1	A kinase (PRKA) anchor protein 2
ENSMUSG00000033955	Tnks1bp1	0.146	0.0898062	1	tankyrase 1 binding protein 1
ENSMUSG00000030610	Det1	0.185	0.0898149	1	de-etiolated homolog 1 (Arabidopsis)
ENSMUSG00000078612	Fyb2	-0.914	0.0898347	1	FYN binding protein 2
ENSMUSG00000031465	Angpt2	-0.276	0.0900145	1	angiopoietin 2
ENSMUSG00000071317	Bves	-0.245	0.0900941	1	blood vessel epicardial substance
ENSMUSG00000020303	Stc2	0.27	0.0901604	1	stanniocalcin 2
ENSMUSG00000087333	Gm13652	-0.459	0.0901719	1	predicted gene 13652
ENSMUSG00000086290	Snhg12	-0.207	0.0902036	1	small nucleolar RNA host gene 12
ENSMUSG00000031833	Mast3	-0.2	0.0902188	1	microtubule associated serine/threonine kinase 3
ENSMUSG00000041263	Rusc1	-0.31	0.0902462	1	RUN and SH3 domain containing 1
ENSMUSG00000107688	Gm44091	-1.866	0.0902858	1	predicted gene, 44091
ENSMUSG00000104253	Gm37174	-0.454	0.090387	1	predicted gene, 37174
ENSMUSG00000106025	Gm42940	-0.526	0.0904084	1	predicted gene 42940
ENSMUSG00000034723	Tmx4	0.146	0.0904565	1	thioredoxin-related transmembrane protein 4
ENSMUSG00000038257	Glra3	2.313	0.0905536	1	glycine receptor, alpha 3 subunit
ENSMUSG00000083512	Gm12749	-0.776	0.0907156	1	predicted gene 12749
ENSMUSG00000029454	Mapkapk5	-0.53	0.0907305	1	MAP kinase-activated protein kinase 5
ENSMUSG00000039321	Uts2r	1.333	0.0907375	1	urotensin 2 receptor
ENSMUSG00000030546	Plin1	1.333	0.0907375	1	perilipin 1
ENSMUSG00000045690	Wdr89	0.153	0.0907978	1	WD repeat domain 89
ENSMUSG00000102833	Gm9694	2.318	0.0908019	1	predicted gene 9694
ENSMUSG00000034308	Sdr42e1	0.351	0.0908195	1	short chain dehydrogenase/reductase family 42E, member 1
ENSMUSG00000045411	2410002F23Rik	-0.204	0.0908334	1	RIKEN cDNA 2410002F23 gene
ENSMUSG00000091754	Gm3636	-0.254	0.0908497	1	predicted gene 3636
ENSMUSG00000027306	Nusap1	0.119	0.0908551	1	nucleolar and spindle associated protein 1
ENSMUSG00000036437	Npy1r	-0.688	0.0908735	1	neuropeptide Y receptor Y1
ENSMUSG00000025732	Mcrip2	-0.28	0.0908843	1	MAPK regulated corepressor interacting protein 2
ENSMUSG00000082950	Gm7834	2.852	0.0908925	1	predicted gene 7834
ENSMUSG00000022993	4930415O20Rik	-0.557	0.0909978	1	RIKEN cDNA 4930415O20 gene
ENSMUSG00000038591	Colec10	-0.729	0.0910699	1	collectin sub-family member 10
ENSMUSG00000033703	Fuk	0.154	0.0911538	1	fucokinase
ENSMUSG00000083246	Gm11839	-0.955	0.091184	1	predicted gene 11839
ENSMUSG00000041347	Bdkrb1	-0.978	0.0912664	1	bradykinin receptor, beta 1
ENSMUSG00000031628	Casp3	0.139	0.091297	1	caspase 3
ENSMUSG00000083853	Gm15696	-0.511	0.0913443	1	predicted gene 15696
ENSMUSG00000005202	Shbg	1.47	0.0913736	1	sex hormone binding globulin
ENSMUSG00000082357	Gm13542	1.47	0.0913736	1	predicted gene 13542
ENSMUSG00000113623	AC122357.2	1.944	0.0913736	1
ENSMUSG00000097376	Gm8705	1.944	0.0913736	1	predicted gene 8705
ENSMUSG00000032557	Uba5	-0.138	0.0914181	1	ubiquitin-like modifier activating enzyme 5
ENSMUSG00000104043	Gm6525	0.541	0.0914304	1	predicted pseudogene 6525
ENSMUSG00000105345	BC030343	-0.386	0.0914351	1	cDNA sequence BC030343
ENSMUSG00000024921	Smarca2	0.136	0.0915263	1	SWI/SNF related, matrix associated, actin dependent regulator of chromatin, subfamily a, member 2
ENSMUSG00000100510	AV026068	-0.376	0.0916469	1	expressed sequence AV026068
ENSMUSG00000073402	Gm8909	0.938	0.0917077	1	predicted gene 8909
ENSMUSG00000026848	Tor1b	-0.132	0.091717	1	torsin family 1, member B
ENSMUSG00000019837	Gtf3c6	0.118	0.0917555	1	general transcription factor IIIC, polypeptide 6, alpha
ENSMUSG00000096957	E230013L22Rik	-0.832	0.0917833	1	RIKEN cDNA E230013L22 gene
ENSMUSG00000024792	Zfpl1	-0.168	0.0917897	1	zinc finger like protein 1
ENSMUSG00000090031	4732440D04Rik	-0.335	0.0918067	1	RIKEN cDNA 4732440D04 gene
ENSMUSG00000035759	Bbs10	-0.219	0.0918577	1	Bardet-Biedl syndrome 10 (human)
ENSMUSG00000082286	Pisd-ps1	-0.341	0.0918656	1	phosphatidylserine decarboxylase, pseudogene 1
ENSMUSG00000079000	Dnmt3bos	-1.056	0.0919035	1	DNA methyltransferase 3B, opposite strand
ENSMUSG00000036036	Zfp57	-0.208	0.0919858	1	zinc finger protein 57
ENSMUSG00000022983	Scaf4	-0.188	0.092003	1	SR-related CTD-associated factor 4
ENSMUSG00000079263	Gm6614	-2.233	0.0920621	1	predicted gene 6614
ENSMUSG00000112806	AC122539.3	-0.54	0.0922253	1
ENSMUSG00000097633	Gm16617	-0.7	0.092333	1	predicted gene, 16617
ENSMUSG00000108322	5430431A17Rik	-0.423	0.0923673	1	RIKEN cDNA 5430431A17 gene
ENSMUSG00000102633	Gm38224	1.47	0.0924398	1	predicted gene, 38224
ENSMUSG00000025958	Creb1	0.126	0.0925375	1	cAMP responsive element binding protein 1
ENSMUSG00000105692	Gm43737	-0.244	0.0925794	1	predicted gene 43737
ENSMUSG00000038156	Spon1	-0.25	0.0926281	1	spondin 1, (f-spondin) extracellular matrix protein
ENSMUSG00000020728	Cep112	0.231	0.0926326	1	centrosomal protein 112
ENSMUSG00000060878	Olfr1420	-1.697	0.0927155	1	olfactory receptor 1420
ENSMUSG00000103527	Gm37261	-1.697	0.0927155	1	predicted gene, 37261
ENSMUSG00000061171	Slc38a11	-1.697	0.0927155	1	solute carrier family 38, member 11
ENSMUSG00000030972	Acsm5	-1.697	0.0927155	1	acyl-CoA synthetase medium-chain family member 5
ENSMUSG00000041293	Adgrf1	-1.697	0.0927155	1	adhesion G protein-coupled receptor F1
ENSMUSG00000091293	Gm6047	-1.697	0.0927155	1	predicted gene 6047
ENSMUSG00000112061	AC167202.2	-1.697	0.0927155	1
ENSMUSG00000114597	AC159205.3	-1.697	0.0927155	1
ENSMUSG00000087611	4930458D05Rik	0.496	0.0927546	1	RIKEN cDNA 4930458D05 gene
ENSMUSG00000106369	Gm43355	2.314	0.0928538	1	predicted gene 43355
ENSMUSG00000042433	Pih1h3b	1.388	0.0928604	1	PIH1 domain containing 3B
ENSMUSG00000097847	4930478K11Rik	1.388	0.0928604	1	RIKEN cDNA 4930478K11 gene
ENSMUSG00000086970	Bcas1os1	1.388	0.0928604	1	breast carcinoma amplified sequence 1, opposite strand 1
ENSMUSG00000025403	Shmt2	0.11	0.0928876	1	serine hydroxymethyltransferase 2 (mitochondrial)
ENSMUSG00000078902	Gm14443	-0.53	0.0929342	1	predicted gene 14443
ENSMUSG00000097056	Gm4262	-0.746	0.0929856	1	predicted gene 4262
ENSMUSG00000023055	Calcoco1	0.15	0.0929973	1	calcium binding and coiled coil domain 1
ENSMUSG00000085893	Gm12091	-0.76	0.0929979	1	predicted gene 12091
ENSMUSG00000032525	Nktr	-0.144	0.0931005	1	natural killer tumor recognition sequence
ENSMUSG00000105976	Gm42782	-0.92	0.0931077	1	predicted gene 42782
ENSMUSG00000093697	Gm20686	-1.697	0.0931584	1	predicted gene 20686
ENSMUSG00000004815	Dgkq	-0.209	0.0931648	1	diacylglycerol kinase, theta
ENSMUSG00000085584	Rgag1	0.497	0.0932366	1	retrotransposon gag domain containing 1
ENSMUSG00000084839	Gm14097	-1.696	0.0932986	1	predicted gene 14097
ENSMUSG00000018012	Rac3	-0.199	0.0933019	1	RAS-related C3 botulinum substrate 3
ENSMUSG00000081342	Gm11434	-1.696	0.0933495	1	predicted gene 11434
ENSMUSG00000107251	Gm43102	-1.696	0.0933766	1	predicted gene 43102
ENSMUSG00000100213	Gm28151	-0.474	0.0934238	1	predicted gene 28151
ENSMUSG00000097180	2700038G22Rik	-0.182	0.0934756	1	RIKEN cDNA 2700038G22 gene
ENSMUSG00000022961	Son	-0.17	0.0935221	1	Son DNA binding protein
ENSMUSG00000014786	Slc9a5	-0.313	0.0935859	1	solute carrier family 9 (sodium/hydrogen exchanger), member 5
ENSMUSG00000060512	0610040J01Rik	-0.326	0.0937855	1	RIKEN cDNA 0610040J01 gene
ENSMUSG00000056394	Lig1	0.117	0.0937869	1	ligase I, DNA, ATP-dependent
ENSMUSG00000084145	Gm12263	0.353	0.0939065	1	predicted gene 12263
ENSMUSG00000064325	Hhip	-0.198	0.0939289	1	Hedgehog-interacting protein
ENSMUSG00000053310	Nrgn	-0.482	0.0939793	1	neurogranin
ENSMUSG00000020074	Ccar1	0.113	0.0939972	1	cell division cycle and apoptosis regulator 1
ENSMUSG00000028803	Nipal3	0.258	0.0940204	1	NIPA-like domain containing 3
ENSMUSG00000073758	Sh3d21	-0.338	0.0940815	1	SH3 domain containing 21
ENSMUSG00000028268	Gbp3	-0.875	0.0940968	1	guanylate binding protein 3
ENSMUSG00000028138	Adh5	0.118	0.0941157	1	alcohol dehydrogenase 5 (class III), chi polypeptide
ENSMUSG00000003934	Efnb3	-0.16	0.0941644	1	ephrin B3
ENSMUSG00000044017	Adgrd1	0.809	0.0941995	1	adhesion G protein-coupled receptor D1
ENSMUSG00000103376	Gm37179	-0.618	0.0942562	1	predicted gene, 37179
ENSMUSG00000027886	1700013F07Rik	2.316	0.0942645	1	RIKEN cDNA 1700013F07 gene
ENSMUSG00000027408	Cpxm1	-0.158	0.0944727	1	carboxypeptidase X 1 (M14 family)
ENSMUSG00000042010	Acacb	-0.284	0.0945477	1	acetyl-Coenzyme A carboxylase beta
ENSMUSG00000025220	Mgea5	0.116	0.0946588	1	meningioma expressed antigen 5 (hyaluronidase)
ENSMUSG00000103367	Gm38158	-0.601	0.0947471	1	predicted gene, 38158
ENSMUSG00000109243	Gm45867	-0.719	0.0947675	1	predicted gene 45867
ENSMUSG00000030877	Mfsd13b	-1.886	0.0947879	1	major facilitator superfamily domain containing 13B
ENSMUSG00000001761	Smo	0.111	0.0948171	1	smoothened, frizzled class receptor
ENSMUSG00000097222	1010001N08Rik	-0.363	0.0948195	1	RIKEN cDNA 1010001N08 gene
ENSMUSG00000033377	Palmd	0.732	0.0948394	1	palmdelphin
ENSMUSG00000038576	Susd4	-0.201	0.0948814	1	sushi domain containing 4
ENSMUSG00000028033	Kcnq5	0.359	0.0949059	1	potassium voltage-gated channel, subfamily Q, member 5
ENSMUSG00000086716	Gm11629	1.471	0.0950041	1	predicted gene 11629
ENSMUSG00000048794	Cfap100	-0.771	0.0950415	1	cilia and flagella associated protein 100
ENSMUSG00000095597	Gm6472	-0.286	0.0951125	1	predicted pseudogene 6472
ENSMUSG00000027067	Ssrp1	0.112	0.0951239	1	structure specific recognition protein 1
ENSMUSG00000051037	Zfp455	-0.334	0.095133	1	zinc finger protein 455
ENSMUSG00000043079	Synpo	-0.322	0.0951849	1	synaptopodin
ENSMUSG00000113926	AC132623.3	1.846	0.0952638	1
ENSMUSG00000075528	Aarsd1	-0.428	0.0952677	1	alanyl-tRNA synthetase domain containing 1
ENSMUSG00000024927	Rela	-0.153	0.0952707	1	v-rel reticuloendotheliosis viral oncogene homolog A (avian)
ENSMUSG00000000247	Lhx2	-0.399	0.0952895	1	LIM homeobox protein 2
ENSMUSG00000113679	AC159633.2	-0.865	0.095313	1
ENSMUSG00000081771	Gm15381	1.942	0.0953467	1	predicted gene 15381
ENSMUSG00000108472	Gm45212	-1.179	0.0953543	1	predicted gene 45212
ENSMUSG00000042198	Chchd7	-0.246	0.0953643	1	coiled-coil-helix-coiled-coil-helix domain containing 7
ENSMUSG00000112317	AC153526.2	-0.624	0.0953916	1
ENSMUSG00000035681	Kcnc2	0.364	0.0954159	1	potassium voltage gated channel, Shaw-related subfamily, member 2
ENSMUSG00000045231	BC106179	0.434	0.095458	1	cDNA sequence BC106179
ENSMUSG00000064032	Gm10143	-0.421	0.0954789	1	predicted gene 10143
ENSMUSG00000040459	Arglu1	-0.135	0.0955125	1	arginine and glutamate rich 1
ENSMUSG00000084221	Hmgb1-ps4	0.906	0.095576	1	high mobility group box 1, pseudogene 4
ENSMUSG00000001473	Tubb6	0.155	0.0956166	1	tubulin, beta 6 class V
ENSMUSG00000022466	Rpap3	0.125	0.095626	1	RNA polymerase II associated protein 3
ENSMUSG00000000486	2001-09-01	-0.258	0.0956723	1	septin 1
ENSMUSG00000002107	Celf2	-0.192	0.09568	1	CUGBP, Elav-like family member 2
ENSMUSG00000087192	4930412L05Rik	-1.521	0.0957745	1	RIKEN cDNA 4930412L05 gene
ENSMUSG00000026020	Nop58	0.125	0.095845	1	NOP58 ribonucleoprotein
ENSMUSG00000113102	AC159193.2	-1.827	0.0958771	1
ENSMUSG00000028467	Gba2	-0.22	0.0958955	1	glucosidase beta 2
ENSMUSG00000001741	Il16	-0.55	0.09592	1	interleukin 16
ENSMUSG00000081052	Gm6305	1.338	0.0960844	1	predicted gene 6305
ENSMUSG00000030738	Eif3c	0.119	0.0960864	1	eukaryotic translation initiation factor 3, subunit C
ENSMUSG00000056917	Sipa1	-0.2	0.0962915	1	signal-induced proliferation associated gene 1
ENSMUSG00000032411	Tfdp2	0.113	0.0963429	1	transcription factor Dp 2
ENSMUSG00000110129	Gm45453	-0.524	0.096378	1	predicted gene 45453
ENSMUSG00000025716	Myo3a	1.334	0.0964438	1	myosin IIIA
ENSMUSG00000085757	1700019B21Rik	-0.605	0.0964701	1	RIKEN cDNA 1700019B21 gene
ENSMUSG00000090061	Nwd2	1.48	0.09657	1	NACHT and WD repeat domain containing 2
ENSMUSG00000028343	Erp44	-0.209	0.0967475	1	endoplasmic reticulum protein 44
ENSMUSG00000004945	Tmem242	0.141	0.0968216	1	transmembrane protein 242
ENSMUSG00000042401	Crtac1	0.418	0.0969319	1	cartilage acidic protein 1
ENSMUSG00000000056	Narf	0.129	0.0970027	1	nuclear prelamin A recognition factor
ENSMUSG00000050751	Pgbd5	-0.241	0.0972051	1	piggyBac transposable element derived 5
ENSMUSG00000073430	Gm10505	1.177	0.0973582	1	predicted gene 10505
ENSMUSG00000113577	AC160931.4	-1.341	0.097361	1
ENSMUSG00000034387	Ssu2	-1.341	0.097361	1	ssu-2 homolog (C. elegans)
ENSMUSG00000090023	Gm16302	-1.341	0.097361	1	predicted gene 16302
ENSMUSG00000040701	Ap1g2	-0.19	0.0974026	1	adaptor protein complex AP-1, gamma 2 subunit
ENSMUSG00000022667	Cd200r1	-1.696	0.09741	1	CD200 receptor 1
ENSMUSG00000002010	Idh3g	0.127	0.0974249	1	isocitrate dehydrogenase 3 (NAD+), gamma
ENSMUSG00000029247	Paics	0.117	0.0974386	1	phosphoribosylaminoimidazole carboxylase, phosphoribosylaminoribosylaminoimidazole, succinocarboxamide synthetase
ENSMUSG00000035004	Igsf6	-0.621	0.0974473	1	immunoglobulin superfamily, member 6
ENSMUSG00000033420	Antxr1	0.239	0.0977852	1	anthrax toxin receptor 1
ENSMUSG00000086395	A630014C17Rik	0.513	0.0978745	1	RIKEN cDNA A630014C17 gene
ENSMUSG00000036636	Clcn7	-0.186	0.0980359	1	chloride channel, voltage-sensitive 7
ENSMUSG00000106149	Gm43430	-1.046	0.0980419	1	predicted gene 43430
ENSMUSG00000093734	Gm25082	-0.775	0.0981052	1	predicted gene, 25082
ENSMUSG00000028568	Btf3l4	0.128	0.0981424	1	basic transcription factor 3-like 4
ENSMUSG00000031828	Klhl36	-0.345	0.0981595	1	kelch-like 36
ENSMUSG00000066151	Fkbp15	-0.208	0.0981826	1	FK506 binding protein 15
ENSMUSG00000112990	AC124516.1	-0.717	0.0981869	1
ENSMUSG00000091556	Gm14569	1.471	0.0982257	1	predicted gene 14569
ENSMUSG00000028284	Map3k7	-0.202	0.0982807	1	mitogen-activated protein kinase kinase kinase 7
ENSMUSG00000054519	Zfp867	0.165	0.0984099	1	zinc finger protein 867
ENSMUSG00000040966	Slc22a2	-0.846	0.0984165	1	solute carrier family 22 (organic cation transporter), member 2
ENSMUSG00000029032	Arhgef16	-0.234	0.0988779	1	Rho guanine nucleotide exchange factor (GEF) 16
ENSMUSG00000097231	Gm26852	-0.566	0.0989193	1	predicted gene, 26852
ENSMUSG00000043518	Rai2	-0.319	0.0990153	1	retinoic acid induced 2
ENSMUSG00000014418	Hps5	-0.156	0.0990401	1	HPS5, biogenesis of lysosomal organelles complex 2 subunit 2
ENSMUSG00000098019	Gm2546	-0.786	0.0991163	1	predicted gene 2546
ENSMUSG00000025255	Zfhx4	-0.21	0.0992179	1	zinc finger homeodomain 4
ENSMUSG00000032454	Rbp2	-0.858	0.0992445	1	retinol binding protein 2, cellular
ENSMUSG00000064247	Plcxd1	0.275	0.0992488	1	phosphatidylinositol-specific phospholipase C, X domain containing 1
ENSMUSG00000022177	Haus4	0.167	0.0992881	1	HAUS augmin-like complex, subunit 4
ENSMUSG00000028030	Tbck	0.19	0.0993001	1	TBC1 domain containing kinase
ENSMUSG00000027939	Nup210l	-0.396	0.0993766	1	nucleoporin 210-like
ENSMUSG00000020407	Upp1	0.246	0.0994665	1	uridine phosphorylase 1
ENSMUSG00000108841	Frmpd2	0.349	0.0994863	1	FERM and PDZ domain containing 2
ENSMUSG00000029836	Cbx3	0.131	0.0995517	1	chromobox 3
ENSMUSG00000038544	Inip	-0.199	0.0996124	1	INTS3 and NABP interacting protein
ENSMUSG00000040666	Sh3bgr	-0.346	0.0997023	1	SH3-binding domain glutamic acid-rich protein
ENSMUSG00000093637	Gm20636	-0.98	0.0997916	1	predicted gene 20636
ENSMUSG00000034463	Scara3	0.189	0.0998354	1	scavenger receptor class A, member 3
ENSMUSG00000022656	Nectin3	-0.205	0.0998451	1	nectin cell adhesion molecule 3
ENSMUSG00000097762	4732463B04Rik	-0.685	0.0998942	1	RIKEN cDNA 4732463B04 gene
ENSMUSG00000030922	Lyrm1	0.342	0.10003	1	LYR motif containing 1
ENSMUSG00000030270	Cpne9	1.111	0.100048	1	copine family member IX
ENSMUSG00000067771	Gm14685	-0.718	0.100065	1	predicted gene 14685
ENSMUSG00000070140	Mir483	-0.761	0.10008	1	microRNA 483
ENSMUSG00000065873	n-R5s183	1.335	0.100128	1	nuclear encoded rRNA 5S 183
ENSMUSG00000032097	Ddx6	0.114	0.100174	1	DEAD (Asp-Glu-Ala-Asp) box polypeptide 6
ENSMUSG00000054871	Tmem158	-0.234	0.100205	1	transmembrane protein 158
ENSMUSG00000107331	Gm42732	-0.389	0.100232	1	predicted gene 42732
ENSMUSG00000073565	Prr16	1.262	0.10027	1	proline rich 16
ENSMUSG00000089679	Gm16299	0.615	0.100352	1	predicted gene 16299
ENSMUSG00000024300	Myo1f	-3.279	0.100356	1	myosin IF
ENSMUSG00000080316	Spaca6	-0.345	0.100446	1	sperm acrosome associated 6
ENSMUSG00000056158	Car10	-0.421	0.100467	1	carbonic anhydrase 10
ENSMUSG00000040283	Btnl9	0.587	0.100623	1	butyrophilin-like 9
ENSMUSG00000053964	Lgals4	-0.473	0.100628	1	lectin, galactose binding, soluble 4
ENSMUSG00000090812	Samd15	-0.737	0.100639	1	sterile alpha motif domain containing 15
ENSMUSG00000022475	Hdac7	-0.147	0.100744	1	histone deacetylase 7
ENSMUSG00000025407	Gli1	-0.161	0.100837	1	GLI-Kruppel family member GLI1
ENSMUSG00000027871	Hsd3b1	0.637	0.101023	1	hydroxy-delta-5-steroid dehydrogenase, 3 beta- and steroid delta-isomerase 1
ENSMUSG00000057337	Chst3	0.233	0.101056	1	carbohydrate (chondroitin 6/keratan) sulfotransferase 3
ENSMUSG00000080779	Gm8731	-1.428	0.10111	1	predicted gene 8731
ENSMUSG00000081752	Sms-ps	-0.392	0.101115	1	spermine synthase, pseudogene
ENSMUSG00000003279	Dlgap1	0.349	0.10116	1	discs, large (Drosophila) homolog-associated protein 1
ENSMUSG00000097131	D230017M19Rik	-0.316	0.101194	1	RIKEN cDNA D230017M19 gene
ENSMUSG00000002664	Pspn	-0.685	0.101218	1	persephin
ENSMUSG00000074627	Mroh8	-0.712	0.101325	1	maestro heat-like repeat family member 8
ENSMUSG00000051671	Coa6	0.206	0.101366	1	cytochrome c oxidase assembly factor 6
ENSMUSG00000028698	Pik3r3	0.173	0.101478	1	phosphoinositide-3-kinase regulatory subunit 3
ENSMUSG00000066800	Rnasel	0.475	0.101591	1	ribonuclease L (2', 5'-oligoisoadenylate synthetase-dependent)
ENSMUSG00000086127	Gm11934	-0.845	0.101591	1	predicted gene 11934
ENSMUSG00000100862	Gm10925	-0.376	0.101706	1	predicted gene 10925
ENSMUSG00000085030	2810455O05Rik	0.341	0.101752	1	RIKEN cDNA 2810455O05 gene
ENSMUSG00000022471	Xrcc6	0.115	0.101759	1	X-ray repair complementing defective repair in Chinese hamster cells 6
ENSMUSG00000023074	Mospd1	0.137	0.101791	1	motile sperm domain containing 1
ENSMUSG00000038451	Spsb2	-0.252	0.101837	1	splA/ryanodine receptor domain and SOCS box containing 2
ENSMUSG00000042842	Serpinb6b	-0.408	0.101852	1	serine (or cysteine) peptidase inhibitor, clade B, member 6b
ENSMUSG00000096935	1700113A16Rik	-0.354	0.101868	1	RIKEN cDNA 1700113A16 gene
ENSMUSG00000080573	Mir467f	-1.148	0.101912	1	microRNA 467f
ENSMUSG00000040759	Cmtm5	-0.872	0.101982	1	CKLF-like MARVEL transmembrane domain containing 5
ENSMUSG00000071235	Vrtn	0.57	0.101988	1	vertebrae development associated
ENSMUSG00000026404	Ddx59	0.175	0.102032	1	DEAD (Asp-Glu-Ala-Asp) box polypeptide 59
ENSMUSG00000020086	H2afy2	0.12	0.102078	1	H2A histone family, member Y2
ENSMUSG00000032316	Clk3	-0.153	0.102088	1	CDC-like kinase 3
ENSMUSG00000004360	9330159F19Rik	0.296	0.102089	1	RIKEN cDNA 9330159F19 gene
ENSMUSG00000070570	Slc17a7	-0.999	0.102139	1	solute carrier family 17 (sodium-dependent inorganic phosphate cotransporter), member 7
ENSMUSG00000101236	Gm6750	0.459	0.10219	1	predicted gene 6750
ENSMUSG00000014778	Fhod1	-0.225	0.102226	1	formin homology 2 domain containing 1
ENSMUSG00000078925	D030018L15Rik	0.834	0.102334	1	RIKEN cDNA D030018L15 gene
ENSMUSG00000032908	Sgpp2	-0.252	0.102383	1	sphingosine-1-phosphate phosphotase 2
ENSMUSG00000021384	Susd3	-0.574	0.102387	1	sushi domain containing 3
ENSMUSG00000077704	Snord89	-0.462	0.102522	1	small nucleolar RNA, C/D box 89
ENSMUSG00000001666	Ddt	-0.251	0.102607	1	D-dopachrome tautomerase
ENSMUSG00000020901	Pik3r5	-0.342	0.102791	1	phosphoinositide-3-kinase regulatory subunit 5
ENSMUSG00000037143	Cfap61	0.453	0.102882	1	cilia and flagella associated protein 61
ENSMUSG00000032221	Mns1	0.129	0.102998	1	meiosis-specific nuclear structural protein 1
ENSMUSG00000066809	Gm10180	0.341	0.103041	1	predicted gene 10180
ENSMUSG00000001604	Tcea3	0.245	0.103176	1	transcription elongation factor A (SII), 3
[truncated: 50,638 more rows]
