# Supplementary material for: Wnt regulates amino acid transporter Slc7a5 and so constrains the integrated stress response in mouse embryos
Source: EMBO Rep. 2019 Dec 2;21(1):e48469. doi: 10.15252/embr.201948469 (PMC6944906; doi:10.15252/embr.201948469)
Supplement: Supplementary file 5 — Dataset EV3 [file EMBR-21-e48469-s005.xlsx]

## Sheet: Dataset EV5
Results of the analysis of the -1075 to +352bp sequence of the Slc7a5 mouse gene with the MatInspector program.
Matrix information		Position in MatInspector			Position from TSS			genomic position				Similarity
Family	Detailed info	Start	End	Anchor	Start	End	Anchor	start	end	Strand	Sequence	Core	Matrix	Evidence
V$EVI1	Ecotropic viral integration site 1 encoded factor, amino-terminal zinc finger domain	3	19	11	-1075	-1059	-1067	121907258	121907274	-	ttcattggtcaaGATAa	1	0.731
V$RXRF	Retinoid X receptor alpha homodimer, DR1 sites	1	25	13	-1077	-1053	-1065	121907256	121907280	-	gaaaatttcattGGTCaagataagt	1	0.872	Slc7a5 is cocited with V$RXRF (TF: Rxra)
V$CAAT	Cellular and viral CCAAT box	8	22	15	-1070	-1056	-1063	121907263	121907277	+	ttgaCCAAtgaaatt	1	0.947
V$NR2F	Chicken ovalbumin upstream promoter transcription factor 2, NR2F2 homodimer, DR1 sites	3	27	15	-1075	-1051	-1063	121907258	121907282	-	tggaaaatttcattGGTCaagataa	1	0.813
V$CLOX	Transcriptional repressor CDP	6	28	17	-1072	-1050	-1061	121907261	121907283	+	tcttgacCAATgaaattttccaa	1	0.971
V$NFAT	Nuclear factor of activated T-cells 5	12	30	21	-1066	-1048	-1057	121907267	121907285	-	gcttGGAAaatttcattgg	1	0.994
V$SORY	SRY (sex determining region Y)-box 1, dimeric binding sites	10	32	21	-1068	-1046	-1057	121907265	121907287	+	gacCAATgaaattttccaagcgt	1	0.802
V$SORY	HMGI(Y) high-mobility-group protein I (Y), architectural transcription factor organizing the framework of a nuclear protein-DNA transcriptional complex	15	37	26	-1063	-1041	-1052	121907270	121907292	+	atgaAATTttccaagcgtaccat	1	0.937
V$PAX5	B-cell-specific activator protein	14	42	28	-1064	-1036	-1050	121907269	121907297	+	aatgaaattttccaAGCGtaccatcagct	1	0.775
O$MTEN	Drosophila motif ten element	21	41	31	-1057	-1037	-1047	121907276	121907296	+	ttttccaAGCGtaccatcagc	1	0.79
V$HBOX	Homeodomain transcription factor Gsh-2	37	55	46	-1041	-1023	-1032	121907292	121907310	-	gctgtgTAATttgagctga	1	0.952
V$CEBP	CCAAT/enhancer binding protein beta	44	58	51	-1034	-1020	-1027	121907299	121907313	-	tgggcTGTGtaattt	1	0.939
V$ZF05	Zinc finger protein 410	49	63	56	-1029	-1015	-1022	121907304	121907318	-	tggTATGggctgtgt	1	0.756
V$EBOX	v-myc myelocytomatosis viral related oncogene, neuroblastoma derived	56	72	64	-1022	-1006	-1014	121907311	121907327	-	aagccctCGTGgtatgg	1	0.932
V$HOMF	H6 homeodomain HMX3/Nkx5.1 transcription factor	72	90	81	-1006	-988	-997	121907327	121907345	-	gctcaaggAAGTgggttca	1	0.9
V$ETSF	Polyomavirus enhancer A binding protein 3, ETV4 (Ets variant gene 4)	72	92	82	-1006	-986	-996	121907327	121907347	-	gagctcaAGGAagtgggttca	1	0.96
V$BCL6	B-cell CLL/lymphoma 6, member B (BCL6B)	78	94	86	-1000	-984	-992	121907333	121907349	+	cacTTCCttgagctcac	1	0.941
V$NR2F	Chicken ovalbumin upstream promoter (COUP-TF), DR0 sites	74	98	86	-1004	-980	-992	121907329	121907353	-	accggtgagcTCAAggaagtgggtt	1	0.881
V$PAX9	Zebrafish PAX9 binding sites	82	102	92	-996	-976	-986	121907337	121907357	+	tccttgagctcaccGGTGggc	1	0.787
V$ZTRE	ZTRE motifs (2 bp spacer), ZNF658 binding site	89	105	97	-989	-973	-981	121907344	121907360	-	gaCGCCcaccggtgagc	1	0.784
V$PAX9	Zebrafish PAX9 binding sites	89	109	99	-989	-969	-979	121907344	121907364	-	tcgtgacgcccaccGGTGagc	1	0.787
V$PAX3	Pax-3 paired domain protein, expressed in embryogenesis, mutations correlate to Waardenburg Syndrome	92	110	101	-986	-968	-977	121907347	121907365	-	tTCGTgacgcccaccggtg	1	0.838
V$CREB	Activating transcription factor 1	92	112	102	-986	-966	-976	121907347	121907367	-	tcttcgTGACgcccaccggtg	1	0.957	Slc7a5 is cocited with V$CREB (TF: Atf4, Jun)
V$SP1F	Sp4 transcription factor	94	110	102	-984	-968	-976	121907349	121907365	+	ccggtgGGCGtcacgaa	1	0.875
V$KLFS	Kruppel-like factor 7 (ubiquitous, UKLF) (secondary DNA binding preference)	94	112	103	-984	-966	-975	121907349	121907367	+	ccggtgGGCGtcacgaaga	1	0.889
V$CREB	cAMP-responsive element binding protein	95	115	105	-983	-963	-973	121907350	121907370	-	gcatcttcgTGACgcccaccg	1	0.924	Slc7a5 is cocited with V$CREB (TF: Atf4, Jun)
V$HBOX	Homeobox transcription factor Gsh-1	115	133	124	-963	-945	-954	121907370	121907388	+	ccagagctgaTAATggtgc	1	0.859
V$GATA	GATA-binding factor 1	119	131	125	-959	-947	-953	121907374	121907386	+	agctGATAatggt	1	0.968
V$HOMF	Barx2, homeobox transcription factor that preferentially binds to paired TAAT motifs	118	136	127	-960	-942	-951	121907373	121907391	+	gagctgaTAATggtgccca	1	0.98
V$HOXF	Hox-1.3, vertebrate homeobox protein	120	138	129	-958	-940	-949	121907375	121907393	+	gctgaTAATggtgcccacg	1	0.844
V$HICF	Hypermethylated in cancer 1 (secondary DNA binding preference)	128	140	134	-950	-938	-944	121907383	121907395	+	tggTGCCcacgat	1	0.952
V$MTF1	Metal-regulatory transcription factor 1	128	142	135	-950	-936	-943	121907383	121907397	+	tggtgccCACGatga	1	0.906	Slc7a5 is cocited with V$MTF1 (TF: Mtf1)
V$HOMF	T-cell leukemia homeobox 1	130	148	139	-948	-930	-939	121907385	121907403	+	gtgcccaCGATgatggcac	0.909	0.846
V$NF1F	Nuclear factor 1 (CTF1)	139	159	149	-939	-919	-929	121907394	121907414	+	atgaTGGCaccaggcctggga	1	0.832
V$NF1F	Nuclear factor I/B	139	159	149	-939	-919	-929	121907394	121907414	-	tcccaggcctggtGCCAtcat	1	0.929
V$ZFXY	X-linked zinc finger protein	146	156	151	-932	-922	-927	121907401	121907411	-	caGGCCtggtg	1	0.982
V$ZFXY	X-linked zinc finger protein	149	159	154	-929	-919	-924	121907404	121907414	+	caGGCCtggga	1	0.982
V$ZF05	Zinc finger protein 410, APA-1	150	164	157	-928	-914	-921	121907405	121907419	+	aggcctgGGATgctg	1	0.873
V$HEAT	Heat shock factor 2	151	175	163	-927	-903	-915	121907406	121907430	+	ggcctgggatgctGAACcttccaga	1	0.895
V$AP1R	Lens-specific Maf/MafA-sites	155	177	166	-923	-901	-912	121907410	121907432	-	catctggaaggttcAGCAtccca	1	0.921
V$AP1R	Transcription factor MafF	155	177	166	-923	-901	-912	121907410	121907432	+	tgggatGCTGaaccttccagatg	1	0.834
V$HEAT	Heat shock factor 2	160	184	172	-918	-894	-906	121907415	121907439	-	ggtcacacatctgGAAGgttcagca	1	0.966
V$MYOD	Transcription factor E2a (E12/E47) (secondary DNA binding preference)	166	182	174	-912	-896	-904	121907421	121907437	+	accttccaGATGtgtga	1	0.952
V$RP58	Zinc finger protein RP58 (ZNF238), associated preferentially with heterochromatin	169	181	175	-909	-897	-903	121907424	121907436	-	cacaCATCtggaa	1	0.959
V$PAX3	Pax-3 paired domain protein	168	186	177	-910	-892	-901	121907423	121907441	-	gtggTCACacatctggaag	1	0.854
V$RORA	Orphan nuclear receptor rev-erb alpha (NR1D1)	169	193	181	-909	-885	-897	121907424	121907448	-	agataatgtgGTCAcacatctggaa	1	0.893
V$HAML	RUNX3 (Runt-related transcription factor 3), AML2 (Acute myeloid leukemia 2)	176	190	183	-902	-888	-895	121907431	121907445	-	taaTGTGgtcacaca	1	0.941
V$HOXF	Hox-1.3, vertebrate homeobox protein	177	195	186	-901	-883	-892	121907432	121907450	-	tgagaTAATgtggtcacac	1	0.834
V$BRN5	POU class 6 homeobox 1 (POU6F1)	176	198	187	-902	-880	-891	121907431	121907453	+	tgtgtgaccacATTAtctcaaaa	1	0.851
V$GATA	Complex of Lmo2 bound to Tal-1, E2A proteins, and GATA-1, half-site 2	184	196	190	-894	-882	-888	121907439	121907451	-	ttgaGATAatgtg	1	0.966
V$DMRT	Doublesex and mab-3 related transcription factor 1	181	201	191	-897	-877	-887	121907436	121907456	-	ggtttttgagataATGTggtc	0.934	0.78
V$NR2F	TR4 homodimer, DR1 site	192	216	204	-886	-862	-874	121907447	121907471	-	aatcttAGGTaagagggtttttgag	1	0.766
V$CREB	E4BP4, bZIP domain, transcriptional repressor	198	218	208	-880	-860	-870	121907453	121907473	-	gaaatcttagGTAAgagggtt	1	0.908	Slc7a5 is cocited with V$CREB (TF: Atf4, Jun)
V$PARF	Thyrotrophic embryonic factor / hepatic leukemia factor	200	216	208	-878	-862	-870	121907455	121907471	+	ccctcTTACctaagatt	1	0.789
V$PARF	Thyrotrophic embryonic factor	201	217	209	-877	-861	-869	121907456	121907472	-	aaatcttagGTAAgagg	1	0.882
V$CEBP	CCAAT/enhancer binding protein beta	212	226	219	-866	-852	-859	121907467	121907481	-	attcttagGAAAtct	1	0.961
V$STAT	STAT6: signal transducer and activator of transcription 6	212	230	221	-866	-848	-857	121907467	121907485	+	agatTTCCtaagaatgaca	1	0.975
V$NR2F	ERBA-related gene-2, homodimer DR1 binding site	231	255	243	-847	-823	-835	121907486	121907510	-	actgtagggtgaAAGGgctttaggt	1	0.805
V$PRDF	PRDI binding factor 1	234	252	243	-844	-826	-835	121907489	121907507	-	gtagggtGAAAgggcttta	1	0.836
V$PERO	Peroxisome proliferator-activated receptor gamma	234	256	245	-844	-822	-833	121907489	121907511	-	tactgtagggtgAAAGggcttta	1	0.895	Slc7a5 is cocited with V$PERO (TF: Pparg, Rxra)
V$SREB	Sterol regulatory element binding transcription factor	241	255	248	-837	-823	-830	121907496	121907510	+	cttTCACcctacagt	1	0.934
V$HUB1	Zinc finger protein 282 (HTLV-I U5 repressive element-binding protein 1)	242	256	249	-836	-822	-829	121907497	121907511	+	TTTCaccctacagta	1	0.798
V$SNAP	Proximal sequence element (PSE) of RNA polymerase III-transcribed genes	243	261	252	-835	-817	-826	121907498	121907516	+	ttcacCCTAcagtagattg	1	0.736
V$PLZF	Promyelocytic leukemia zink finger (TF with nine Krueppel-like zink fingers)	247	261	254	-831	-817	-824	121907502	121907516	+	cccTACAgtagattg	1	0.873
V$FAST	Forkhead box H1 (Foxh1)	248	264	256	-830	-814	-822	121907503	121907519	+	cctacagtaGATTgggt	1	0.852
V$CAAT	Nuclear factor Y (Y-box binding factor)	252	266	259	-826	-812	-819	121907507	121907521	-	caacCCAAtctactg	1	0.921
V$DUXF	Double homeobox protein 4	254	268	261	-824	-810	-817	121907509	121907523	+	gtaGATTgggttggt	1	0.761
V$ABDB	Homeobox C13 / Hox-3gamma	268	284	276	-810	-794	-802	121907523	121907539	+	ttcccttcTAAAacttg	1	0.83	Slc7a5 is cocited with V$ABDB (TF: Hoxb9)
V$HEAT	Heat shock factor 2	264	288	276	-814	-790	-802	121907519	121907543	-	gaagcaagttttAGAAgggaaccaa	1	0.776
O$VTBP	Muscle TATA box	271	287	279	-807	-791	-799	121907526	121907542	+	ccttcTAAAacttgctt	1	0.848
V$MYT1	MyT1 zinc finger transcription factor involved in primary neurogenesis	274	286	280	-804	-792	-798	121907529	121907541	-	agcAAGTtttaga	1	0.889
V$CAAT	Nuclear factor Y (Y-box binding factor)	288	302	295	-790	-776	-783	121907543	121907557	-	acacCCAAtctggag	1	0.935
V$HBOX	Homeobox transcription factor Gsh-1	298	316	307	-780	-762	-771	121907553	121907571	+	ggtgtaccacTAATcgagc	1	0.863
V$HOMF	T-cell leukemia homeobox 1	302	320	311	-776	-758	-767	121907557	121907575	-	aaaagctCGATtagtggta	0.909	0.891
V$HOXF	Hox-1.3, vertebrate homeobox protein	303	321	312	-775	-757	-766	121907558	121907576	+	accacTAATcgagcttttg	1	0.894
V$CART	Phox2a (ARIX) and Phox2b	303	323	313	-775	-755	-765	121907558	121907578	+	accacTAATcgagcttttgtc	1	0.959
V$CLOX	Cut-like homeodomain protein	305	327	316	-773	-751	-762	121907560	121907582	+	cactaATCGagcttttgtcaaga	1	0.832
V$SORY	SRY-box containing gene 3	305	327	316	-773	-751	-762	121907560	121907582	-	tcttgaCAAAagctcgattagtg	1	0.97
V$NR2F	Hepatic nuclear factor 4, DR2 sites	306	330	318	-772	-748	-760	121907561	121907585	-	gggtcttgacaAAAGctcgattagt	1	0.782
V$RXRF	Retinoic acid receptor gamma, homodimer DR2 binding site	308	332	320	-770	-746	-758	121907563	121907587	+	taatcgagctTTTGtcaagaccctc	1	0.843	Slc7a5 is cocited with V$RXRF (TF: Rxra)
V$SMAD	Smad4 transcription factor involved in TGF-beta signaling	321	331	326	-757	-747	-752	121907576	121907586	-	aggGTCTtgac	1	0.941
V$SPZ1	Spermatogenic Zip 1 transcription factor	324	334	329	-754	-744	-749	121907579	121907589	-	aGGAGggtctt	1	0.969
V$KLFS	Erythroid krueppel like factor (EKLF)	323	341	332	-755	-737	-746	121907578	121907596	-	ggtcccaaggaGGGTcttg	1	0.893
V$MYOD	Transcription factor E2a (E12/E47) (secondary DNA binding preference)	335	351	343	-743	-727	-735	121907590	121907606	+	tgggaccaGATGgatat	1	0.947
V$NEUR	Atonal homolog 1, HATH1, MATH-1	336	350	343	-742	-728	-735	121907591	121907605	-	tatcCATCtggtccc	1	0.97
V$HAND	Tal-1beta/E47 heterodimer	334	354	344	-744	-724	-734	121907589	121907609	+	ttgggacCAGAtggatatcta	1	0.909
O$VTBP	Avian C-type LTR TATA box	346	362	354	-732	-716	-724	121907601	121907617	+	ggatatcTAAGtccagg	1	0.881
V$NR2F	Hepatic nuclear factor 4alpha homodimer, DR1 sites (specific for HNF4A - H4-SBM)	342	366	354	-736	-712	-724	121907597	121907621	+	agatggatatctaaGTCCaggagta	1	0.837
V$SORY	SRY (sex determining region Y)-box 21, dimeric binding sites	362	384	373	-716	-694	-705	121907617	121907639	-	ccaGAATggtagccagcttactc	1	0.784
V$HEAT	Heat shock factor 1	370	394	382	-708	-684	-696	121907625	121907649	-	gaagaatagaccAGAAtggtagcca	1	0.796
V$HEAT	Heat shock factor 1	371	395	383	-707	-683	-695	121907626	121907650	+	ggctaccattctggtctaTTCTtcc	1	0.782
V$ETSF	Nuclear respiratory factor 2	383	403	393	-695	-675	-685	121907638	121907658	-	gaggaaacGGAAgaatagacc	1	0.922
V$MYBL	v-Myb, variant of AMV v-myb	388	408	398	-690	-670	-680	121907643	121907663	-	ctctggaggaAACGgaagaat	1	0.933
V$NFAT	Nuclear factor of activated T-cells	389	407	398	-689	-671	-680	121907644	121907662	-	tctggaGGAAacggaagaa	1	0.966
V$ETSF	c-Ets-1 binding site	389	409	399	-689	-669	-679	121907644	121907664	-	gctctggaGGAAacggaagaa	1	0.921
V$CREB	cAMP-responsive element binding protein	401	421	411	-677	-657	-667	121907656	121907676	+	ctccagagcTGACggatcatt	1	0.898	Slc7a5 is cocited with V$CREB (TF: Atf4, Jun)
V$AP1R	TCF11/MafG heterodimers, binding to subclass of AP1 sites	402	424	413	-676	-654	-665	121907657	121907679	-	cgaaatgatccGTCAgctctgga	1	0.835
V$CREB	Tax/CREB complex	404	424	414	-674	-654	-664	121907659	121907679	+	cagagcTGACggatcatttcg	1	0.834	Slc7a5 is cocited with V$CREB (TF: Atf4, Jun)
V$E2FF	E2F, involved in cell cycle regulation, interacts with Rb p107 protein	416	432	424	-662	-646	-654	121907671	121907687	-	tctgagggcGAAAtgat	1	0.849
V$MIZ1	Myc-interacting Zn finger protein 1, zinc finger and BTB domain containing 17 (ZBTB17)	421	431	426	-657	-647	-652	121907676	121907686	+	ttcgcCCTCag	1	1
V$GCMF	Glial cells missing homolog 1, chorion-specific transcription factor GCMa	420	434	427	-658	-644	-651	121907675	121907689	+	tttcgCCCTcagact	1	0.874
V$HOMF	Hmx2/Nkx5-2 homeodomain transcription factor	429	447	438	-649	-631	-640	121907684	121907702	-	tccagaggAAACgagtctg	1	0.865
V$NFAT	Nuclear factor of activated T-cells	429	447	438	-649	-631	-640	121907684	121907702	-	tccagaGGAAacgagtctg	1	0.96
V$ETSF	SPI-1 proto-oncogene; hematopoietic transcription factor PU.1	429	449	439	-649	-629	-639	121907684	121907704	-	ggtccagaGGAAacgagtctg	1	0.909
V$GCMF	Glial cells missing homolog 1 (secondary DNA binding preference)	457	471	464	-621	-607	-614	121907712	121907726	-	aggcaCCCCtatagt	1	0.941
V$PLAG	Pleiomorphic adenoma gene-like 1 (secondary DNA binding preference)	459	481	470	-619	-597	-608	121907714	121907736	+	tataGGGGtgcctcaccccacaa	1	0.816
V$SREB	Sterol regulatory element binding transcription factor	468	482	475	-610	-596	-603	121907723	121907737	+	gccTCACcccacaac	1	0.991
V$ZF02	Transcriptional repressor, binds to elements found predominantly in genes that participate in lipid metabolism	469	491	480	-609	-587	-598	121907724	121907746	+	cctcacCCCAcaacccaccccca	1	0.744
V$PLAG	Pleomorphic adenoma gene (PLAG) 1, a developmentally regulated C2H2 zinc finger protein	470	492	481	-608	-586	-597	121907725	121907747	-	gtGGGGgtgggttgtggggtgag	0.958	0.894
V$RREB	Ras-responsive element binding protein 1	474	488	481	-604	-590	-597	121907729	121907743	+	cCCCAcaacccaccc	1	0.836
V$NDPK	NME/NM23 nucleoside diphosphate kinase1 and 2	475	491	483	-603	-587	-595	121907730	121907746	-	tgGGGGtgggttgtggg	1	0.927
V$KLFS	Krueppel-like factor 2 (lung) (LKLF)	475	493	484	-603	-585	-594	121907730	121907748	-	agtggGGGTgggttgtggg	1	0.991
V$SAL2	Zinc finger protein Spalt-2, sal-like 2, p150(sal2)	480	490	485	-598	-588	-593	121907735	121907745	-	ggggGTGGgtt	1	0.992
V$SP1F	TGFbeta-inducible early gene (TIEG) / Early growth response gene alpha (EGRalpha)	477	493	485	-601	-585	-593	121907732	121907748	-	agtgGGGGtgggttgtg	1	0.879
V$KLFS	Core promoter-binding protein (CPBP) with 3 Krueppel-type zinc fingers (KLF6, ZF9)	477	495	486	-601	-583	-592	121907732	121907750	-	taagtgGGGGtgggttgtg	1	0.967
V$EGRF	Wilms Tumor Suppressor	478	496	487	-600	-582	-591	121907733	121907751	-	ataagTGGGggtgggttgt	1	0.923
V$ZF02	Zinc finger transcription factor ZBP-89	478	500	489	-600	-578	-589	121907733	121907755	+	acaacccaCCCCcacttatccta	1	0.965
V$NKXH	Homeodomain protein NKX3.2 (BAPX1, NKX3B, Bagpipe homolog)	482	500	491	-596	-578	-587	121907737	121907755	-	taggataAGTGggggtggg	1	0.983
V$HOMF	H6 homeodomain HMX3/Nkx5.1 transcription factor	484	502	493	-594	-576	-585	121907739	121907757	-	tctaggatAAGTgggggtg	1	0.946
V$GATA	GATA binding factor	489	501	495	-589	-577	-583	121907744	121907756	-	ctagGATAagtgg	1	0.933
V$BCL6	POZ/zinc finger protein, transcriptional repressor, translocations observed in diffuse large cell lymphoma	492	508	500	-586	-570	-578	121907747	121907763	+	cttatccTAGAtaagat	1	0.775
V$SNAP	Proximal sequence element (PSE) of RNA polymerase III-transcribed genes	492	510	501	-586	-568	-577	121907747	121907765	+	cttatCCTAgataagatat	1	0.774
V$EVI1	Ecotropic viral integration site 1 encoded factor, amino-terminal zinc finger domain	494	510	502	-584	-568	-576	121907749	121907765	+	tatcctagataaGATAt	1	0.737
V$GATA	GATA-binding factor 1	497	509	503	-581	-569	-575	121907752	121907764	+	cctaGATAagata	1	0.996
O$VTBP	Avian C-type LTR TATA box	496	512	504	-582	-566	-574	121907751	121907767	+	tcctagaTAAGatattt	1	0.78
V$EVI1	Ecotropic viral integration site 1 encoded factor, amino-terminal zinc finger domain	499	515	507	-579	-563	-571	121907754	121907770	+	tagataaGATAtttatc	1	0.997
V$IKRS	LyF-1 (Ikaros 1), enriched in B and T lymphocytes	518	530	524	-560	-548	-554	121907773	121907785	-	gtcTGGGagatga	1	1
V$HAND	Thing1/E47 heterodimer, TH1 bHLH member specific expression in a variety of embryonic tissues	516	536	526	-562	-542	-552	121907771	121907791	+	cttcatctcCCAGacgcacag	1	0.943
V$NGRE	Repressive binding sites for glucocorticoid receptor (IR1)	519	533	526	-559	-545	-552	121907774	121907788	-	tgcgtctgGGAGatg	1	0.832
V$STAF	Zinc finger protein 143	511	541	526	-567	-537	-552	121907766	121907796	+	ttatccttcatcTCCCagacgcacaggatat	1	0.708
V$SMAD	Smad3 transcription factor involved in TGF-beta signaling factor PU.1	523	533	528	-555	-545	-550	121907778	121907788	-	tgcGTCTggga	1	0.942
V$OCT1	POU class 3 homeobox 3 (POU3F3), OTF8	534	548	541	-544	-530	-537	121907789	121907803	-	agtgtGCATatcctg	1	0.874
V$STEM	POU domain, class 5, transcription factor 1	532	550	541	-546	-528	-537	121907787	121907805	-	ccagtgtGCATatcctgtg	1	0.913
V$ETSF	c-Ets-1 binding site	544	564	554	-534	-514	-524	121907799	121907819	+	acactggaGGAAgcggagata	1	0.969
V$GATA	GATA binding protein 4	557	569	563	-521	-509	-515	121907812	121907824	+	cggaGATAaacac	1	0.969
V$CDXF	Caudal type homeobox transcription factor 2	555	573	564	-523	-505	-514	121907810	121907828	-	gcgggtgtTTATctccgct	1	0.853
V$FKHD	Fork head related activator-7 (FOXL1)	557	573	565	-521	-505	-513	121907812	121907828	+	cggagaTAAAcacccgc	1	0.972
V$CDEF	Cell cycle-dependent element, CDF-1 binding site (CDE/CHR tandem elements regulate cell cycle dependent repression)	566	578	572	-512	-500	-506	121907821	121907833	-	gcctCGCGggtgt	1	0.876
V$ZF03	Zinc finger protein 217	579	591	585	-499	-487	-493	121907834	121907846	-	GAATcctggccct	1	0.935
V$ETSF	Elk-1	580	600	590	-498	-478	-488	121907835	121907855	-	acctgcccGGAAtcctggccc	1	0.94
V$STAT	Signal transducer and activator of transcription 1	583	601	592	-495	-477	-486	121907838	121907856	-	cacctgcccGGAAtcctgg	1	0.787
V$STAT	Signal transducer and activator of transcription 3	585	603	594	-493	-475	-484	121907840	121907858	+	aggaTTCCgggcaggtgtt	1	0.95
V$HAND	Paraxis (TCF15), member of the Twist subfamily of Class B bHLH factors, forms heterodimers with E12	588	608	598	-490	-470	-480	121907843	121907863	-	gtcccAACAcctgcccggaat	1	0.884
V$MYOD	Helix-loop-helix transcription factor 12	590	606	598	-488	-472	-480	121907845	121907861	+	tccgggcaGGTGttggg	1	0.983
V$HAND	Complex of Lmo2 bound to Tal-1, E2A proteins, and GATA-1, half-site 1	589	609	599	-489	-469	-479	121907844	121907864	+	ttccgggCAGGtgttgggact	1	0.987
V$BRAC	Eomesodermin, TBR-2 (secondary DNA binding preference)	588	616	602	-490	-462	-476	121907843	121907871	+	attccgggcaGGTGttgggactatacact	1	0.945
V$NFKB	NF-kappaB	602	616	609	-476	-462	-469	121907857	121907871	+	ttGGGActatacact	1	0.824	Slc7a5 is cocited with V$NFKB (TF: Nfkb1, Rel)
V$PLAG	Pleomorphic adenoma gene 1	608	630	619	-470	-448	-459	121907863	121907885	-	aaGGGGggtggctcagtgtatag	1	1
V$KLFS	Krueppel-like factor 2 (lung) (LKLF)	612	630	621	-466	-448	-457	121907867	121907885	-	aagggGGGTggctcagtgt	1	0.981
V$KLFS	Gut-enriched Krueppel-like factor / KLF4	614	632	623	-464	-446	-455	121907869	121907887	-	ggaagggggGTGGctcagt	1	0.981
V$SP1F	TGFbeta-inducible early gene (TIEG) / Early growth response gene alpha (EGRalpha)	616	632	624	-462	-446	-454	121907871	121907887	-	ggaaGGGGggtggctca	1	0.858
V$ZF02	Zinc finger transcription factor ZBP-89	615	637	626	-463	-441	-452	121907870	121907892	+	ctgagccaCCCCccttccggtgc	1	0.955
V$BEDF	Zinc finger, BED-type containing 4; polyG binding sites	620	634	627	-458	-444	-451	121907875	121907889	-	ccggaagGGGGgtgg	1	0.921
V$GLIF	GLIS family zinc finger 3, Gli-similar 3	619	635	627	-459	-443	-451	121907874	121907890	+	gccaCCCCccttccggt	1	0.912
V$KLFS	Kidney-enriched kruppel-like factor, KLF15	619	637	628	-459	-441	-450	121907874	121907892	-	gcaccggaaGGGGggtggc	1	0.916
V$CTCF	Insulator protein CTCF (CCCTC-binding factor)	616	642	629	-462	-436	-449	121907871	121907897	-	agaaagcaccggaAGGGgggtggctca	0.96	0.83
V$ZF02	Kruppel-like zinc finger protein 219	618	640	629	-460	-438	-449	121907873	121907895	+	agccaCCCCccttccggtgcttt	1	0.943
V$ETSF	Nuclear respiratory factor 2	620	640	630	-458	-438	-448	121907875	121907895	-	aaagcaccGGAAggggggtgg	1	0.991
V$P53F	Tumor suppressor p53 (3' half site)	635	659	647	-443	-419	-431	121907890	121907914	+	tgctttctcccttgaCAAGtcctct	0.922	0.94	Slc7a5 is cocited with V$P53F (TF: Trp53)
V$PLAG	Pleomorphic adenoma gene (PLAG) 1, a developmentally regulated C2H2 zinc finger protein	638	660	649	-440	-418	-429	121907893	121907915	-	caGAGGacttgtcaagggagaaa	1	0.891
V$TALE	Meis homeobox 3 (Meis3)	643	659	651	-435	-419	-427	121907898	121907914	-	agaggacttGTCAaggg	1	0.892
V$RUSH	SWI/SNF related, matrix associated, actin dependent regulator of chromatin, subfamily a, member 3	648	658	653	-430	-420	-425	121907903	121907913	-	gaggACTTgtc	1	0.986
V$CTCF	CCCTC-binding factor	655	681	668	-423	-397	-410	121907910	121907936	+	cctctgcgccgcctGGGGcgggagaag	1	0.918
V$CTCF	CCCTC-binding factor (zinc finger protein)-like (BORIS)	655	681	668	-423	-397	-410	121907910	121907936	-	cttctcccgccccaggcGGCGcagagg	1	0.887
V$ZF02	KRAB-containing zinc finger protein 300	657	679	668	-421	-399	-410	121907912	121907934	-	tctcccgCCCCaggcggcgcaga	1	1
V$ZTRE	ZTRE motifs (2 bp spacer), ZNF658 binding site	660	676	668	-418	-402	-410	121907915	121907931	-	ccCGCCccaggcggcgc	1	0.801
V$AP2F	Activator protein 2 alpha	662	676	669	-416	-402	-409	121907917	121907931	-	cccGCCCcaggcggc	0.906	0.938
V$AP2F	Transcription factor AP-2, gamma	662	676	669	-416	-402	-409	121907917	121907931	+	gccgCCTGgggcggg	1	0.975
V$SP1F	Stimulating protein 1, ubiquitous zinc finger transcription factor	665	681	673	-413	-397	-405	121907920	121907936	+	gcctgGGGCgggagaag	1	0.952
O$XCPE	X gene core promoter element 1	670	680	675	-408	-398	-403	121907925	121907935	+	ggGCGGgagaa	1	0.885
V$E2FF	E2F transcription factor 4, p107/p130-binding protein	667	683	675	-411	-395	-403	121907922	121907938	+	ctgggGCGGgagaagaa	1	0.992
V$NDPK	NME/NM23 nucleoside diphosphate kinase1 and 2	667	683	675	-411	-395	-403	121907922	121907938	+	ctGGGGcgggagaagaa	1	0.907
V$AHRR	DRE (dioxin response elements), XRE (xenobiotic response elements) bound by AHR/ARNT heterodimers	675	699	687	-403	-379	-391	121907930	121907954	-	attggtaaggGCGTgcttcttctcc	1	0.951	Slc7a5 is cocited with V$AHRR (TF: Ahr)
V$HASF	HIF-1 ancillary sequence	682	692	687	-396	-386	-391	121907937	121907947	+	aagCACGccct	1	0.91
V$CAAT	Nuclear factor Y (Y-box binding factor)	691	705	698	-387	-373	-380	121907946	121907960	+	cttaCCAAtcggccc	1	0.936
V$CLOX	Transcriptional repressor CDP	689	711	700	-389	-367	-378	121907944	121907966	+	cccttacCAATcggccctgacat	1	0.969
V$CSEN	Downstream regulatory element-antagonist modulator, Ca2+-binding protein of the neuronal calcium sensors family that binds DRE (downstream regulatory element) sites as a tetramer	701	711	706	-377	-367	-372	121907956	121907966	-	atGTCAgggcc	1	0.997
V$ETSF	Prostate-derived Ets factor	701	721	711	-377	-357	-367	121907956	121907976	-	cctgtgcaGGATgtcagggcc	1	0.974
V$P53F	Tumor suppressor p53	706	730	718	-372	-348	-360	121907961	121907985	-	ctcaCAAGtcctgtgcaggatgtca	1	0.783	Slc7a5 is cocited with V$P53F (TF: Trp53)
V$RUSH	SWI/SNF related, matrix associated, actin dependent regulator of chromatin, subfamily a, member 3	718	728	723	-360	-350	-355	121907973	121907983	+	caggACTTgtg	1	0.986
V$BRAC	T-box gene 16 (tbx16) of zebrafish	723	751	737	-355	-327	-341	121907978	121908006	+	cttgtgaggagGTGTgagtcgactctcca	1	1
V$ETSF	SAM pointed domain containing ets transcription factor	760	780	770	-318	-298	-308	121908015	121908035	+	caacattCGGAtcttgtgaaa	1	0.855
V$EVI1	Ecotropic viral integration site 1 encoded factor, amino-terminal zinc finger domain	763	779	771	-315	-299	-307	121908018	121908034	-	ttcacaAGATccgaatg	1	0.852
V$PAX2	Zebrafish PAX2 paired domain protein	761	783	772	-317	-295	-306	121908016	121908038	+	aacattcggatcttgtgAAACac	1	0.812
V$HUB1	Zinc finger protein 282 (HTLV-I U5 repressive element-binding protein 1)	766	780	773	-312	-298	-305	121908021	121908035	-	TTTCacaagatccga	1	0.794
V$CEBP	CCAAT/enhancer binding protein beta	769	783	776	-309	-295	-302	121908024	121908038	+	gatctTGTGaaacac	1	0.995
V$HASF	HIF-1 ancillary sequence	778	788	783	-300	-290	-295	121908033	121908043	+	aaaCACGccgc	1	0.91
V$ZBED	Zinc finger, BED-type containing 1	781	793	787	-297	-285	-291	121908036	121908048	-	ttatCGCGgcgtg	1	0.81
V$GATA	GATA-binding factor 1	785	797	791	-293	-281	-287	121908040	121908052	+	ccgcGATAaaccc	1	0.881
V$CDXF	Caudal type homeobox transcription factor 2	783	801	792	-295	-277	-286	121908038	121908056	-	tgatgggtTTATcgcggcg	1	0.929
V$CLOX	Cut-like homeobox 1, dimeric binding site	781	803	792	-297	-275	-286	121908036	121908058	+	cacgccgCGATaaacccatcagt	1	0.716
V$ZF12	Zinc finger protein 652 (ZNF652)	789	803	796	-289	-275	-282	121908044	121908058	-	actgatGGGTttatc	1	0.779
V$AHRR	DRE (dioxin response elements), XRE (xenobiotic response elements) bound by AHR/ARNT heterodimers	797	821	809	-281	-257	-269	121908052	121908076	-	gtttaacgcgGCGTgactactgatg	1	0.952	Slc7a5 is cocited with V$AHRR (TF: Ahr)
V$PAX9	Paired box protein Pax-9	801	821	811	-277	-257	-267	121908056	121908076	+	agtagtCACGccgcgttaaac	1	0.72
V$PAX2	Zebrafish PAX2 paired domain protein	801	823	812	-277	-255	-266	121908056	121908078	+	agtagtcacgccgcgttAAACac	1	0.787
V$MYBL	v-Myb, AMV v-myb	807	827	817	-271	-251	-261	121908062	121908082	-	tgatgtgtttAACGcggcgtg	1	0.869
V$FKHD	Forkhead box J1	811	827	819	-267	-251	-259	121908066	121908082	+	ccgcgttaAACAcatca	1	0.912
V$MYBL	v-Myb, AMV v-myb	841	861	851	-237	-217	-227	121908096	121908116	+	tcaggatcttAACGctccacg	1	0.892
V$PAX6	Pax-6 paired domain binding site	847	865	856	-231	-213	-222	121908102	121908120	+	tcttaACGCtccacgtgct	1	0.784
V$ZF08	KRAB-zinc finger protein synten (KID3)	852	862	857	-226	-216	-221	121908107	121908117	+	acgctCCACgt	1	0.981
V$CREB	X-box-binding protein 1	850	870	860	-228	-208	-218	121908105	121908125	-	gttagagcACGTggagcgtta	1	0.886	Slc7a5 is cocited with V$CREB (TF: Atf4, Jun)
V$EBOX	MAX binding protein	852	868	860	-226	-210	-218	121908107	121908123	-	tagagCACGtggagcgt	1	0.993
V$HAND	TWIST homolog of drosophila	850	870	860	-228	-208	-218	121908105	121908125	-	gttagagCACGtggagcgtta	1	0.946
V$HESF	Basic helix-loop-helix protein known as Dec2, Sharp1 or BHLHE41	853	867	860	-225	-211	-218	121908108	121908122	-	agagcaCGTGgagcg	1	0.98
V$HIFF	Hypoxia response elements, binding sites for HIF1alpha/ARNT heterodimers	852	868	860	-226	-210	-218	121908107	121908123	+	acgctccACGTgctcta	1	0.973	Slc7a5 is cocited with V$HIFF (TF: Epas1)
V$EBOX	MAX binding protein	853	869	861	-225	-209	-217	121908108	121908124	+	cgctcCACGtgctctaa	1	0.996
V$HESF	Basic helix-loop-helix protein known as Dec1, Stra13, Sharp2 or BHLHE40	854	868	861	-224	-210	-217	121908109	121908123	+	gctccaCGTGctcta	1	0.973
V$HIFF	Hypoxia-response elements	853	869	861	-225	-209	-217	121908108	121908124	-	ttagagcaCGTGgagcg	1	0.973	Slc7a5 is cocited with V$HIFF (TF: Epas1)
V$ZF10	PR domain zinc finger protein 14	858	872	865	-220	-206	-213	121908113	121908127	-	ctgTTAGagcacgtg	1	0.865
V$MYBL	c-Myb, important in hematopoesis, cellular equivalent to avian myoblastosis virus oncogene v-myb	858	878	868	-220	-200	-210	121908113	121908133	+	cacgtgctcTAACagacttgg	1	0.96
V$ZF02	Kruppel-like zinc finger protein 219	864	886	875	-214	-192	-203	121908119	121908141	-	ccccgCCCCcaagtctgttagag	1	0.936
V$ZF02	Zinc finger transcription factor ZBP-89	867	889	878	-211	-189	-200	121908122	121908144	-	ggcccccgCCCCcaagtctgtta	1	0.97
V$EGRF	EGR1, early growth response 1	871	889	880	-207	-189	-198	121908126	121908144	+	agacttggGGGCgggggcc	1	0.909
V$ZF02	Zinc finger and BTB domain containing 7A, pokemon	869	891	880	-209	-187	-198	121908124	121908146	-	cgggcCCCCgcccccaagtctgt	1	0.957
V$GCF2	Leucine rich repeat (in FLII) interacting protein 1	872	890	881	-206	-188	-197	121908127	121908145	-	gggCCCCcgcccccaagtc	1	0.882
V$KLFS	Core promoter-binding protein (CPBP) with 3 Krueppel-type zinc fingers (KLF6, ZF9)	872	890	881	-206	-188	-197	121908127	121908145	+	gacttgGGGGcgggggccc	1	0.971
V$PLAG	Pleiomorphic adenoma gene-like 1	871	893	882	-207	-185	-196	121908126	121908148	-	cgcggGCCCccgcccccaagtct	0.904	0.912
V$SP1F	Stimulating protein 1, ubiquitous zinc finger transcription factor	874	890	882	-204	-188	-196	121908129	121908145	+	cttggGGGCgggggccc	1	0.997
V$BEDF	Zinc finger, BED-type containing 4; GC-box binding sites	876	890	883	-202	-188	-195	121908131	121908145	+	tggGGGCgggggccc	1	0.978
V$KLFS	Kruppel-like factor 5 (intestinal)	874	892	883	-204	-186	-195	121908129	121908147	+	cttggGGGCgggggcccgc	0.94	0.966
V$MAZF	MYC-associated zinc finger protein related transcription factor	877	889	883	-201	-189	-195	121908132	121908144	+	gggggcGGGGgcc	1	0.908
O$XCPE	X gene core promoter element 1	879	889	884	-199	-189	-194	121908134	121908144	+	ggGCGGgggcc	1	0.855
V$E2FF	E2F transcription factor 4, p107/p130-binding protein	876	892	884	-202	-186	-194	121908131	121908147	+	tggggGCGGgggcccgc	1	0.986
V$NDPK	NME/NM23 nucleoside diphosphate kinase1 and 2	876	892	884	-202	-186	-194	121908131	121908147	+	tgGGGGcgggggcccgc	1	0.893
V$EGRF	Wilms Tumor Suppressor	877	895	886	-201	-183	-192	121908132	121908150	+	gggggCGGGggcccgcgaa	0.953	0.97
V$PLAG	Pleiomorphic adenoma gene-like 1	880	902	891	-198	-176	-187	121908135	121908157	+	ggcggGGGCccgcgaaggaggcg	0.904	0.914
V$ZF02	Zinc finger and BTB domain containing 7A, pokemon	888	910	899	-190	-168	-179	121908143	121908165	-	cgcgaCCCCgcctccttcgcggg	1	0.886
V$GLIF	GLIS family zinc finger 2	893	909	901	-185	-169	-177	121908148	121908164	-	gcgaCCCCgcctccttc	1	0.895
V$SP1F	GC box elements	893	909	901	-185	-169	-177	121908148	121908164	+	gaaggaGGCGgggtcgc	1	0.904
V$E2FF	E2F transcription factor 1	895	911	903	-183	-167	-175	121908150	121908166	+	aggaGGCGgggtcgcgc	1	0.97
V$CDEF	Cell cycle-dependent element, CDF-1 binding site (CDE/CHR tandem elements regulate cell cycle dependent repression)	905	917	911	-173	-161	-167	121908160	121908172	+	gtcgCGCGggctg	1	0.889
V$PCBE	Prolactin regulatory element-binding protein	909	923	916	-169	-155	-162	121908164	121908178	-	cccccTCAGcccgcg	1	0.867
V$ZF02	Kruppel-like zinc finger protein 219	906	928	917	-172	-150	-161	121908161	121908183	-	ccccgCCCCctcagcccgcgcga	1	0.929
V$BEDF	Zinc finger, BED-type containing 4; polyG binding sites	912	926	919	-166	-152	-159	121908167	121908181	+	gggctgaGGGGgcgg	1	0.931
V$CTCF	CCCTC-binding factor	906	932	919	-172	-146	-159	121908161	121908187	+	tcgcgcgggctgagGGGGcgggggcct	1	0.82
V$GCMF	Glial cells missing homolog 1, chorion-specific transcription factor GCMa	912	926	919	-166	-152	-159	121908167	121908181	-	ccgccCCCTcagccc	1	0.874
V$ZF02	Zinc finger transcription factor ZBP-89	909	931	920	-169	-147	-158	121908164	121908186	-	ggcccccgCCCCctcagcccgcg	1	0.961
V$EGRF	EGR1, early growth response 1	913	931	922	-165	-147	-156	121908168	121908186	+	ggctgaggGGGCgggggcc	1	0.992
V$ZF02	Zinc finger and BTB domain containing 7A, pokemon	911	933	922	-167	-145	-156	121908166	121908188	-	aaggcCCCCgccccctcagcccg	1	0.956
V$GCF2	Leucine rich repeat (in FLII) interacting protein 1	914	932	923	-164	-146	-155	121908169	121908187	-	aggCCCCcgccccctcagc	1	0.865
V$KLFS	Core promoter-binding protein (CPBP) with 3 Krueppel-type zinc fingers (KLF6, ZF9)	914	932	923	-164	-146	-155	121908169	121908187	+	gctgagGGGGcgggggcct	1	0.992
V$SP1F	Stimulating protein 1, ubiquitous zinc finger transcription factor	916	932	924	-162	-146	-154	121908171	121908187	+	tgaggGGGCgggggcct	1	0.997
V$BEDF	Zinc finger, BED-type containing 4; GC-box binding sites	918	932	925	-160	-146	-153	121908173	121908187	+	aggGGGCgggggcct	1	0.96
V$KLFS	Kruppel-like factor 5 (intestinal)	916	934	925	-162	-144	-153	121908171	121908189	+	tgaggGGGCgggggccttt	0.94	0.966
V$MAZF	MYC-associated zinc finger protein related transcription factor	919	931	925	-159	-147	-153	121908174	121908186	+	gggggcGGGGgcc	1	0.908
O$XCPE	X gene core promoter element 1	921	931	926	-157	-147	-152	121908176	121908186	+	ggGCGGgggcc	1	0.855
V$E2FF	E2F transcription factor 4, p107/p130-binding protein	918	934	926	-160	-144	-152	121908173	121908189	+	aggggGCGGgggccttt	1	0.986
V$MOKF	Ribonucleoprotein associated zinc finger protein MOK-2 (human)	917	937	927	-161	-141	-151	121908172	121908192	+	gagggggcgggggCCTTtgcg	1	1
V$EGRF	Wilms Tumor Suppressor	919	937	928	-159	-141	-150	121908174	121908192	+	gggggCGGGggcctttgcg	0.953	0.97
V$PLAG	Pleomorphic adenoma gene 1	917	939	928	-161	-139	-150	121908172	121908194	+	gaGGGGgcgggggcctttgcgag	1	1
V$MYOD	Myf5 myogenic bHLH protein	940	956	948	-138	-122	-130	121908195	121908211	+	ctgaacCAACagcagcg	0.964	0.91
V$MYOD	Myf5 myogenic bHLH protein	943	959	951	-135	-119	-127	121908198	121908214	+	aaccaaCAGCagcggcg	1	0.901
V$SP1F	Stimulating protein 1, ubiquitous zinc finger transcription factor	957	973	965	-121	-105	-113	121908212	121908228	+	gcgatGGGCggagcctg	1	0.967
V$BEDF	Zinc finger, BED-type containing 4; GC-box binding sites	959	973	966	-119	-105	-112	121908214	121908228	+	gatGGGCggagcctg	1	0.973
V$KLFS	Kruppel-like factor 7 (ubiquitous, UKLF) (secondary DNA binding preference)	957	975	966	-121	-103	-112	121908212	121908230	+	gcgatgGGCGgagcctgga	1	0.88
O$XCPE	X gene core promoter element 1	962	972	967	-116	-106	-111	121908217	121908227	+	ggGCGGagcct	1	0.804
V$HNFP	Histone H4 transcription factor, MIZF, dimeric binding site	963	981	972	-115	-97	-106	121908218	121908236	+	ggCGGAgcctggagggcgg	1	0.728
V$MIZ1	Myc-interacting Zn finger protein 1, zinc finger and BTB domain containing 17 (ZBTB17)	972	982	977	-106	-96	-101	121908227	121908237	-	cccgcCCTCca	1	0.968
V$SP1F	Stimulating protein 1, ubiquitous zinc finger transcription factor	971	987	979	-107	-91	-99	121908226	121908242	+	ctggaGGGCgggtaacg	1	0.929
V$BEDF	Zinc finger, BED-type containing 4; GC-box binding sites	973	987	980	-105	-91	-98	121908228	121908242	+	ggaGGGCgggtaacg	1	0.963
V$E2FF	E2F-1/DP-2 heterodimeric complex	973	989	981	-105	-89	-97	121908228	121908244	+	ggagGGCGggtaacggt	1	0.872
V$NDPK	NME/NM23 nucleoside diphosphate kinase1 and 2	973	989	981	-105	-89	-97	121908228	121908244	+	ggAGGGcgggtaacggt	0.949	0.892
V$MYBL	v-Myb	974	994	984	-104	-84	-94	121908229	121908249	+	gagggcgggtAACGgtagaga	1	0.984
V$OVOL	Zinc finger transcription factor OVO homolog-like 1	978	992	985	-100	-86	-93	121908233	121908247	-	tctaccGTTAcccgc	1	0.856
V$GATA	GATA-binding factor 3	989	1001	995	-89	-77	-83	121908244	121908256	+	tagaGATAaaagg	1	0.992
V$LEFF	HMG box transcription factor Tcf7l2 (TCF4)	989	1005	997	-89	-73	-81	121908244	121908260	+	tagagataAAAGgccgc	1	0.903
V$EBOX	MYC-MAX binding sites	998	1014	1006	-80	-64	-72	121908253	121908269	+	aaggccgCGCGggcggg	1	0.925
V$NRF1	Nuclear respiratory factor 1 (NRF1), bZIP transcription factor that acts on nuclear genes encoding mitochondrial proteins	1000	1016	1008	-78	-62	-70	121908255	121908271	+	ggccGCGCgggcggggc	1	0.852
V$EGRF	EGR1, early growth response 1	1000	1018	1009	-78	-60	-69	121908255	121908273	+	ggccgcgcgGGCGgggcgg	1	0.921
V$ZF02	Zinc finger and BTB domain containing 7A, pokemon	998	1020	1009	-80	-58	-69	121908253	121908275	-	gtccgCCCCgcccgcgcggcctt	1	0.903
V$EGRF	Wilms Tumor Suppressor	1002	1020	1011	-76	-58	-67	121908257	121908275	+	ccgcgCGGGcggggcggac	0.953	0.932
V$SP1F	Stimulating protein 1, ubiquitous zinc finger transcription factor	1003	1019	1011	-75	-59	-67	121908258	121908274	+	cgcgcGGGCggggcgga	1	0.966
V$BEDF	Zinc finger, BED-type containing 4; GC-box binding sites	1005	1019	1012	-73	-59	-66	121908260	121908274	+	cgcGGGCggggcgga	1	0.951
V$KLFS	Kruppel-like factor 5 (intestinal)	1003	1021	1012	-75	-57	-66	121908258	121908276	+	cgcgcGGGCggggcggacg	0.94	0.977
V$MAZF	MYC-associated zinc finger protein related transcription factor	1006	1018	1012	-72	-60	-66	121908261	121908273	+	gcgggcGGGGcgg	1	0.904
V$E2FF	E2F transcription factor 1	1005	1021	1013	-73	-57	-65	121908260	121908276	+	cgcgGGCGgggcggacg	1	0.983
V$EGRF	EGR1, early growth response 1	1005	1023	1014	-73	-55	-64	121908260	121908278	+	cgcgggcgGGGCggacgca	1	0.914
V$KLFS	Core promoter-binding protein (CPBP) with 3 Krueppel-type zinc fingers (KLF6, ZF9)	1006	1024	1015	-72	-54	-63	121908261	121908279	+	gcgggcGGGGcggacgcag	1	0.895
V$SP1F	Stimulating protein 1, ubiquitous zinc finger transcription factor	1008	1024	1016	-70	-54	-62	121908263	121908279	+	gggcgGGGCggacgcag	1	0.925
V$KLFS	Kruppel-like factor 7 (ubiquitous, UKLF) (secondary DNA binding preference)	1008	1026	1017	-70	-52	-61	121908263	121908281	+	gggcggGGCGgacgcagac	1	0.888
V$EGRF	Early growth response gene 3 product	1014	1032	1023	-64	-46	-55	121908269	121908287	-	aagtGCGTctgcgtccgcc	1	0.836
V$RUSH	SWI/SNF related, matrix associated, actin dependent regulator of chromatin, subfamily a, member 3	1025	1035	1030	-53	-43	-48	121908280	121908290	+	acgcACTTctc	1	0.987
V$ZF5F	ZF5 POZ domain zinc finger, zinc finger protein 161 (secondary DNA binding preference)	1037	1051	1044	-41	-27	-34	121908292	121908306	+	gtaCGCGgagagcgg	1	0.858
V$ZF5F	ZF5 POZ domain zinc finger, zinc finger protein 161	1052	1066	1059	-26	-12	-19	121908307	121908321	-	gtgcgCGCGgccgag	1	0.85
V$E2FF	E2F transcription factor 2	1053	1069	1061	-25	-9	-17	121908308	121908324	-	ggcgtGCGCgcggccga	1	0.895
V$EBOX	MYC-MAX binding sites	1053	1069	1061	-25	-9	-17	121908308	121908324	+	tcggccgCGCGcacgcc	1	0.931
V$HESF	Drosophila hairy and enhancer of split homologue 1 (HES-1)	1054	1068	1061	-24	-10	-17	121908309	121908323	+	cggccgcGCGCacgc	0.944	0.959
V$MTF1	Metal transcription factor 1, MRE	1054	1068	1061	-24	-10	-17	121908309	121908323	-	gcgtGCGCgcggccg	0.949	0.921	Slc7a5 is cocited with V$MTF1 (TF: Mtf1)
V$ZF5F	Zinc finger / POZ domain transcription factor	1054	1068	1061	-24	-10	-17	121908309	121908323	-	gcgtgcGCGCggccg	1	0.998
V$E2FF	E2F transcription factor 2	1054	1070	1062	-24	-8	-16	121908309	121908325	+	cggccGCGCgcacgccg	1	0.881
V$ZF5F	ZF5 POZ domain zinc finger, zinc finger protein 161	1055	1069	1062	-23	-9	-16	121908310	121908324	+	ggccgCGCGcacgcc	1	0.906
V$EGRF	Early growth response gene 3 product	1054	1072	1063	-24	-6	-15	121908309	121908327	-	cccgGCGTgcgcgcggccg	1	0.818
V$NRF1	Nuclear respiratory factor 1 (NRF1), bZIP transcription factor that acts on nuclear genes encoding mitochondrial proteins	1055	1071	1063	-23	-7	-15	121908310	121908326	+	ggccGCGCgcacgccgg	1	0.839
V$ZF5F	Zinc finger / POZ domain transcription factor	1056	1070	1063	-22	-8	-15	121908311	121908325	-	cggcgtGCGCgcggc	1	0.966
V$ZF5F	ZF5 POZ domain zinc finger, zinc finger protein 161 (secondary DNA binding preference)	1057	1071	1064	-21	-7	-14	121908312	121908326	+	ccgCGCGcacgccgg	1	0.842
V$NRF1	Nuclear respiratory factor 1 (NRF1)	1057	1073	1065	-21	-5	-13	121908312	121908328	+	ccgcgCGCAcgccgggt	1	0.835
V$AHRR	DRE (dioxin response elements), XRE (xenobiotic response elements) bound by AHR/ARNT heterodimers	1054	1078	1066	-24	0	-12	121908309	121908333	-	tggatacccgGCGTgcgcgcggccg	1	0.972	Slc7a5 is cocited with V$AHRR (TF: Ahr)
V$ZF15	Zinc finger and SCAN domain containing 10 (ZNF206, Zfp206)	1058	1074	1066	-20	-4	-12	121908313	121908329	-	tacccggcgTGCGcgcg	1	0.806
V$XBBF	Regulatory factor X, 4 (secondary DNA binding preference)	1069	1087	1078	-9	9	0	121908324	121908342	-	ggctcggcctgGATAcccg	0.924	0.969
V$ZFXY	X-linked zinc finger protein	1074	1084	1079	-4	6	1	121908329	121908339	-	tcGGCCtggat	1	0.977
V$CP2F	Transcription factor CP2-like 1 (LBP-9)	1073	1091	1082	-5	13	4	121908328	121908346	-	tcCCGGctcggcctggata	0.927	0.923
V$E2FF	E2F transcription factor 7	1081	1097	1089	3	19	11	121908336	121908352	+	ccgagccGGGAacgccg	1	0.877
V$IKRS	Ikaros 3, potential regulator of lymphocyte differentiation	1084	1096	1090	6	18	12	121908339	121908351	+	agccgGGAAcgcc	1	0.877
V$E2FF	E2F transcription factor 3 (secondary DNA binding preference)	1108	1124	1116	30	46	38	121908363	121908379	-	tcttgGCGCccgcgacc	1	0.888
V$ZF5F	Zinc finger / POZ domain transcription factor	1110	1124	1117	32	46	39	121908365	121908379	+	tcgcggGCGCcaaga	1	0.957
V$E2FF	E2F transcription factor 3 (secondary DNA binding preference)	1111	1127	1119	33	49	41	121908366	121908382	+	cgcggGCGCcaagaggc	1	0.929
V$ZF35	Human zinc finger protein ZNF35	1115	1127	1121	37	49	43	121908370	121908382	+	ggcgccAAGAggc	1	0.968
V$E2FF	E2F transcription factor 2	1120	1136	1128	42	58	50	121908375	121908391	-	caaccGCGCgcctcttg	1	0.944
V$ZF5F	ZF5 POZ domain zinc finger, zinc finger protein 161	1121	1135	1128	43	57	50	121908376	121908390	-	aaccgCGCGcctctt	1	0.899
V$CDEF	Cell cycle-dependent element, CDF-1 binding site (CDE/CHR tandem elements regulate cell cycle dependent repression)	1123	1135	1129	45	57	51	121908378	121908390	+	gaggCGCGcggtt	1	0.876
V$E2FF	E2F transcription factor 2	1121	1137	1129	43	59	51	121908376	121908392	+	aagagGCGCgcggttgc	1	0.93
V$ZF5F	ZF5 POZ domain zinc finger, zinc finger protein 161	1122	1136	1129	44	58	51	121908377	121908391	+	agaggCGCGcggttg	1	0.88
V$CDEF	Cell cycle-dependent element, CDF-1 binding site (CDE/CHR tandem elements regulate cell cycle dependent repression)	1125	1137	1131	47	59	53	121908380	121908392	+	ggcgCGCGgttgc	1	0.901
V$MYBL	c-Myb, important in hematopoesis, cellular equivalent to avian myoblastosis virus oncogene v-myb	1125	1145	1135	47	67	57	121908380	121908400	-	ccggggtcgCAACcgcgcgcc	1	0.902
V$HDBP	Huntington's disease gene regulatory region-binding protein 1 and 2 (SLC2A4 regulator and papillomavirus binding factor)	1133	1151	1142	55	73	64	121908388	121908406	-	ccgccgCCGGggtcgcaac	1	0.866
V$GLIF	Zic family member 3 (odd-paired Drosophila homolog)	1135	1151	1143	57	73	65	121908390	121908406	+	tgcgaCCCCggcggcgg	1	0.771
V$CTCF	CCCTC-binding factor (zinc finger protein)-like (BORIS)	1133	1159	1146	55	81	68	121908388	121908414	+	gttgcgaccccggcggcGGCGgcggcg	1	0.83
V$GCF2	Leucine rich repeat (in FLII) interacting protein 1	1137	1155	1146	59	77	68	121908392	121908410	+	cgaCCCCggcggcggcggc	1	0.825
V$EGRF	EGR1, early growth response 1	1141	1159	1150	63	81	72	121908396	121908414	+	cccggcggcGGCGgcggcg	1	0.919
V$EGRF	EGR1, early growth response 1	1144	1162	1153	66	84	75	121908399	121908417	+	ggcggcggcGGCGgcggag	1	0.914
V$EGRF	EGR1, early growth response 1	1147	1165	1156	69	87	78	121908402	121908420	+	ggcggcggcGGCGgaggag	1	0.912
V$ZF07	Zinc finger protein 263, ZKSCAN12 (zinc finger protein with KRAB and SCAN domains 12)	1154	1168	1161	76	90	83	121908409	121908423	-	ctcctcCTCCgccgc	1	0.933
V$ZF07	Zinc finger protein 263, ZKSCAN12 (zinc finger protein with KRAB and SCAN domains 12)	1157	1171	1164	79	93	86	121908412	121908426	-	ccgctcCTCCtccgc	1	0.951
V$HNFP	Histone H4 transcription factor, MIZF, dimeric binding site	1156	1174	1165	78	96	87	121908411	121908429	+	ggCGGAggaggagcggcag	1	0.765
V$MAZF	Myc associated zinc finger protein (MAZ)	1159	1171	1165	81	93	87	121908414	121908426	+	ggagGAGGagcgg	1	0.91
V$ZF57	Krueppel-associated box-containing zinc-finger protein 57 (KRAB-ZFP 57)	1164	1176	1170	86	98	92	121908419	121908431	-	gccTGCCgctcct	1	0.95
O$TF2B	Transcription factor II B (TFIIB) recognition element	1174	1180	1177	96	102	99	121908429	121908435	-	ccgCGCC	1	1
V$E2FF	E2F, involved in cell cycle regulation, interacts with Rb p107 protein	1170	1186	1178	92	108	100	121908425	121908441	+	ggcagGCGCgggagaag	1	0.909
O$XCPE	X gene core promoter element 1	1175	1185	1180	97	107	102	121908430	121908440	+	gcGCGGgagaa	1	0.853
V$E2FF	E2F transcription factor 6	1172	1188	1180	94	110	102	121908427	121908443	+	caggcGCGGgagaagat	1	0.936
V$EVI1	MEL1 (MDS1/EVI1-like gene 1) DNA-binding domain 2	1179	1195	1187	101	117	109	121908434	121908450	+	gggagaaGATGttggag	1	0.961
O$TF2B	Transcription factor II B (TFIIB) recognition element	1195	1201	1198	117	123	120	121908450	121908456	-	ccgCGCC	1	1
V$ZF5F	ZF5 POZ domain zinc finger, zinc finger protein 161 (secondary DNA binding preference)	1194	1208	1201	116	130	123	121908449	121908463	-	cccCGCGccgcgcct	1	0.894
V$PLAG	Pleomorphic adenoma gene (PLAG) 1, a developmentally regulated C2H2 zinc finger protein	1191	1213	1202	113	135	124	121908446	121908468	+	tgGAGGcgcggcgcggggacggc	1	0.927
O$TF2B	Transcription factor II B (TFIIB) recognition element	1200	1206	1203	122	128	125	121908455	121908461	-	ccgCGCC	1	1
V$CDEF	Cell cycle-dependent element, CDF-1 binding site (CDE/CHR tandem elements regulate cell cycle dependent repression)	1198	1210	1204	120	132	126	121908453	121908465	+	gcggCGCGgggac	1	0.884
V$CTCF	CCCTC-binding factor	1191	1217	1204	113	139	126	121908446	121908472	+	tggaggcgcggcgcGGGGacggcgcgg	1	0.873
V$MZF1	Myeloid zinc finger protein MZF1	1203	1213	1208	125	135	130	121908458	121908468	+	gcGGGGacggc	1	0.992
O$TF2B	Transcription factor II B (TFIIB) recognition element	1211	1217	1214	133	139	136	121908466	121908472	-	ccgCGCC	1	1
V$E2FF	E2F, involved in cell cycle regulation, interacts with Rb p107 protein	1207	1223	1215	129	145	137	121908462	121908478	+	ggacgGCGCggaccccg	1	0.903
V$AP2F	Transcription factor AP-2, beta	1217	1231	1224	139	153	146	121908472	121908486	-	ttcGCCCtcggggtc	1	0.876
V$MIZ1	Myc-interacting Zn finger protein 1, zinc finger and BTB domain containing 17 (ZBTB17)	1221	1231	1226	143	153	148	121908476	121908486	-	ttcgcCCTCgg	1	0.994
V$EGRF	Egr-1/Krox-24/NGFI-A immediate-early gene product	1223	1241	1232	145	163	154	121908478	121908496	+	gagggcgaaGGCGtgaccc	1	0.817
V$SP1F	Sp4 transcription factor (secondary DNA binding preference)	1226	1242	1234	148	164	156	121908481	121908497	+	ggcgaaGGCGtgaccct	1	0.973
V$AHRR	bHLH-PAS type transcription factors NXF/ARNT heterodimer	1223	1247	1235	145	169	157	121908478	121908502	+	gagggcgaaggCGTGaccctgcagc	1	0.928	Slc7a5 is cocited with V$AHRR (TF: Ahr)
V$AP1R	TCF11/MafG heterodimers, binding to subclass of AP1 sites	1228	1250	1239	150	172	161	121908483	121908505	-	tgcgctgcaggGTCAcgccttcg	1	0.825
V$ARID	AT rich interactive domain 5A (MRF1-like)	1239	1259	1249	161	181	171	121908494	121908514	-	gcgtgATATtgcgctgcaggg	1	0.885
V$MYBL	v-Myb	1255	1275	1265	177	197	187	121908510	121908530	+	cacgctgctcAACGgtgtggc	1	0.965
V$HOMF	T-cell leukemia homeobox 1	1272	1290	1281	194	212	203	121908527	121908545	-	gtgcccaCGATgatggcca	0.909	0.846
V$MTF1	Metal-regulatory transcription factor 1	1278	1292	1285	200	214	207	121908533	121908547	-	tggtgccCACGatga	1	0.906	Slc7a5 is cocited with V$MTF1 (TF: Mtf1)
V$HICF	Hypermethylated in cancer 1 (secondary DNA binding preference)	1280	1292	1286	202	214	208	121908535	121908547	-	tggTGCCcacgat	1	0.952
V$HOMF	T-cell leukemia homeobox 1	1287	1305	1296	209	227	218	121908542	121908560	-	ccagagcCGATgatggtgc	0.909	0.846
V$ZF04	Zinc finger with interaction domain	1297	1309	1303	219	231	225	121908552	121908564	+	cgGCTCtggcatc	1	0.863
V$HAND	Thing1/E47 heterodimer, TH1 bHLH member specific expression in a variety of embryonic tissues	1294	1314	1304	216	236	226	121908549	121908569	-	acgaagatgCCAGagccgatg	1	0.944
V$CREB	cAMP-responsive element binding protein	1305	1325	1315	227	247	237	121908560	121908580	+	gcatcttcgTGACgcccaccg	1	0.924	Slc7a5 is cocited with V$CREB (TF: Atf4, Jun)
V$KLFS	Kruppel-like factor 7 (ubiquitous, UKLF) (secondary DNA binding preference)	1308	1326	1317	230	248	239	121908563	121908581	-	ccggtgGGCGtcacgaaga	1	0.889
V$CREB	Activating transcription factor 1	1308	1328	1318	230	250	240	121908563	121908583	+	tcttcgTGACgcccaccggcg	1	0.957	Slc7a5 is cocited with V$CREB (TF: Atf4, Jun)
V$SP1F	Sp4 transcription factor	1310	1326	1318	232	248	240	121908565	121908581	-	ccggtgGGCGtcacgaa	1	0.875
V$PAX3	Pax-3 paired domain protein, expressed in embryogenesis, mutations correlate to Waardenburg Syndrome	1310	1328	1319	232	250	241	121908565	121908583	+	tTCGTgacgcccaccggcg	1	0.838
V$ZTRE	ZTRE motifs (2 bp spacer), ZNF658 binding site	1314	1330	1322	236	252	244	121908569	121908585	-	caCGCCggtgggcgtca	1	0.834
V$ZTRE	ZTRE motifs (2 bp spacer), ZNF658 binding site	1315	1331	1323	237	253	245	121908570	121908586	+	gaCGCCcaccggcgtgc	1	0.843
V$HDBP	Huntington's disease gene regulatory region-binding protein 1 and 2 (SLC2A4 regulator and papillomavirus binding factor)	1317	1335	1326	239	257	248	121908572	121908590	+	cgcccaCCGGcgtgctcaa	1	0.862
V$HIFF	Hypoxia inducible factor, bHLH / PAS protein family	1319	1335	1327	241	257	249	121908574	121908590	+	cccaccggCGTGctcaa	1	0.937	Slc7a5 is cocited with V$HIFF (TF: Epas1)
V$AHRR	DRE (dioxin response elements), XRE (xenobiotic response elements) bound by AHR/ARNT heterodimers	1316	1340	1328	238	262	250	121908571	121908595	+	acgcccaccgGCGTgctcaaggaag	1	0.969	Slc7a5 is cocited with V$AHRR (TF: Ahr)
V$NRSF	Neuron-restrictive silencer factor	1313	1343	1328	235	265	250	121908568	121908598	-	ccgcttccttgAGCAcgccggtgggcgtcac	1	0.691
V$BCL6	B-cell CLL/lymphoma 6, member B (BCL6B)	1326	1342	1334	248	264	256	121908581	121908597	-	cgcTTCCttgagcacgc	1	0.939
V$ETSF	GA binding protein transcription factor, alpha	1328	1348	1338	250	270	260	121908583	121908603	+	gtgctcaaGGAAgcggggtcg	1	0.89
V$PAX5	B-cell-specific activator protein	1325	1353	1339	247	275	261	121908580	121908608	+	ggcgtgCTCAaggaagcggggtcgcccgg	0.905	0.811
V$GLIF	GLIS family zinc finger 2	1333	1349	1341	255	271	263	121908588	121908604	-	gcgaCCCCgcttccttg	1	0.894
V$SAL2	Zinc finger protein Spalt-2, sal-like 2, p150(sal2)	1365	1375	1370	287	297	292	121908620	121908630	+	tggtGTGGgct	1	0.924
V$CREB	cAMP responsive element binding protein 3-like 2, BBF2H7, dimeric binding site	1374	1394	1384	296	316	306	121908629	121908649	-	tggagaaGACGccgcacacag	1	0.744	Slc7a5 is cocited with V$CREB (TF: Atf4, Jun)
V$PROX	Prospero homeobox protein 1, dimeric binding site	1378	1390	1384	300	312	306	121908633	121908645	-	gaaGACGccgcac	1	0.799
V$GLIF	GLIS family zinc finger 1	1392	1408	1400	314	330	322	121908647	121908663	-	gagtgcgccCACGatgg	1	0.827
V$ZF5F	Zinc finger / POZ domain transcription factor	1395	1409	1402	317	331	324	121908650	121908664	+	tcgtggGCGCactct	1	0.975
V$ZF5F	Zinc finger / POZ domain transcription factor	1396	1410	1403	318	332	325	121908651	121908665	-	cagagtGCGCccacg	1	0.952
V$HESF	Drosophila hairy and enhancer of split homologue 1 (HES-1)	1399	1413	1406	321	335	328	121908654	121908668	-	tagcagaGTGCgccc	1	0.929
V$TAIP	Cysteine-serine-rich nuclear protein 1 (AXUD1, AXIN1 up-regulated 1)	1403	1409	1406	325	331	328	121908658	121908664	-	AGAGtgc	1	1
V$NRSF	Neural-restrictive-silencer-element	1398	1428	1413	320	350	335	121908653	121908683	+	tgggcgcactctgctacgCGGAgctgggcac	1	0.705
V$HICF	Hypermethylated in cancer 1 (secondary DNA binding preference)	1418	1430	1424	340	352	346	121908673	121908685	-	tggTGCCcagctc	1	0.951
