# Supplementary material for: Wnt regulates amino acid transporter Slc7a5 and so constrains the integrated stress response in mouse embryos
Source: EMBO Rep. 2019 Dec 2;21(1):e48469. doi: 10.15252/embr.201948469 (PMC6944906; doi:10.15252/embr.201948469)
Supplement: Supplementary file 6 — Source Data for Appendix [file EMBR-21-e48469-s009.zip]

Archive with 9 entries (6 files):
- Appendix_Source_Data/
- Appendix_Source_Data/.DS_Store
- Appendix_Source_Data/Appendix_Figure_S3/
- Appendix_Source_Data/Appendix_Figure_S3/Appendix_Figure_S3_WB_CD98-SLC3A2_quanification.pzf
- Appendix_Source_Data/Appendix_Figure_S3/Appendix_Figure_S3_WB_CD98.pdf
- Appendix_Source_Data/Appendix_Figure_S3/Appendix_Figure_S3_WB_CD98_SLC3A2_quantification.xlsx
- Appendix_Source_Data/Appendix_Figure_S5/
- Appendix_Source_Data/Appendix_Figure_S5/Appendix_Figure_S5_qPCR_Thyroid_Hormones_responsive_genes.pzf
- Appendix_Source_Data/Appendix_Figure_S5/Appendix_Figure_S5_qPCR_Thyroid_Hormones_responsive_genes.xlsx
