# Supplementary material for: Wnt regulates amino acid transporter Slc7a5 and so constrains the integrated stress response in mouse embryos
Source: EMBO Rep. 2019 Dec 2;21(1):e48469. doi: 10.15252/embr.201948469 (PMC6944906; doi:10.15252/embr.201948469)
Supplement: Supplementary file 6 — Source Data for Appendix [file EMBR-21-e48469-s009.zip › Appendix_Source_Data/Appendix_Figure_S3/Appendix_Figure_S3_WB_CD98_SLC3A2_quantification.xlsx]

## Sheet: CD98-SLC3A2
	Lane	Embryo Details	CD98/Slc3a2 Signal	Actin Signal	Ratio CD98:Actin
wt	1	WT-E5L15	67340	159054	0.423378
wt	2	WT-E6L15	58370	128953	0.452646
wt	3	WT-E4L16	102045	159215	0.640926
wt	4	WT-E6L16	89485	138012	0.648386
hom	5	Mut-E8L15	78795	171973	0.458182
hom	6	Mut-E5L16	57585	154829	0.371926
hom	7	Mut-E3L17	94095	168448	0.5586
