# Supplementary material for: Wnt regulates amino acid transporter Slc7a5 and so constrains the integrated stress response in mouse embryos
Source: EMBO Rep. 2019 Dec 2;21(1):e48469. doi: 10.15252/embr.201948469 (PMC6944906; doi:10.15252/embr.201948469)
Supplement: Supplementary file 6 — Source Data for Appendix [file EMBR-21-e48469-s009.zip › Appendix_Source_Data/Appendix_Figure_S5/Appendix_Figure_S5_qPCR_Thyroid_Hormones_responsive_genes.xlsx]

## Sheet: TH responsive genes
	GAPDH	b-Actin	Slc7a5	Dio3	THRa	THRb1	THRb2		GAPDH	b-Actin	Slc7a5	Dio3	THRa	THRb1	THRb2
E8.5_1	25.61	24.15	30.16	32.43	29.01	30.56	40	E8.5_1	26.83	25.83	30.74	34.48	28.9033	30.65	40
	27.44	26.45	30.8	35.37	28.94	30.66	40	E8.5_2	25.1933	23.84	28.49	33.96	27.3667	30.95	40
	27.44	26.89	31.26	35.64	28.76	30.73	40	E8.5_3	25.11	23.69	28.5367	35.07	28.0767	34.1667	40
E8.5_2	24.77	23.13	27.45	33.52	27.26	30.8	40	E9.5_1	24.65	23.61	27.59	34.0133	25.46	31.1333	40
	25.36	23.87	28.89	34.01	27.45	30.89	40	E9.5_2	23.91	23.2233	27.3567	34.145	25.4433	30.9333	39.4533
	25.45	24.52	29.13	34.35	27.39	31.16	40	E9.5_3	24.82	24.0733	28.3667	34.84	26.39	32.22	40
E8.5_3	24.03	22.82	27.84	34.09	28.36	33.93	40	E9.5_4	23.7267	23.0233	27.37	33.6633	25.45	31.43	40
	25.35	24.09	28.79	35.46	27.97	34.23	40	E10.5_1	25.22	23.4133	28.5967	37.3033	25.1333	30.8367	40
	25.95	24.16	28.98	35.66	27.9	34.34	40	E10.5_2	26.0367	24.29	29.51	38.08	25.5333	32.53	40
E9.5_1	24	23.81	26.96	33.47	25.42	31.27	40	E10.5_3	25.37	24.22	29.41	37.58	25.3067	31.4833	40
	24.51	23.64	27.59	33.97	25.46	31.05	40	E11.5_1	24.9767	23.6067	28.0333	35.0267	24.4433	27.1733	40
	25.44	23.38	28.22	34.6	25.5	31.08	40	E11.5_2	26.2133	24.1833	28.97	33.6867	24.6733	29.69	40
E9.5_2	23.66	22.33	26.89	33.48	25.52	31.1	38.36	E11.5_3	25.6333	24.3533	28.4067	34.4067	24.5733	27.98	40
	24.16	23.62	27.59	34.81	25.49	30.76	40	E14.5_1	25.6733	22.8733	26.8767	32.3767	21.4433	28.6033	33.4667
	23.91	23.72	27.59	N/A	25.32	30.94	40	E14.5_2	25.54	22.51	26.6367	31.56	21.3433	28.8233	31.7367
E9.5_3	24.45	23.64	27.86	33.71	26.32	32.14	40	E14.5_3	25.72	23.2667	27.0367	32.1467	21.62	28.76	32.79
	24.85	24.19	28.62	35.36	26.42	31.9	40										Slc7a5	Dio3	THRa	THRb1	THRb2
	25.16	24.39	28.62	35.45	26.43	32.62	40		∆Ct	E8.5_1	3.91	7.65	2.07333	3.82	13.17	∆∆Ct	0.0665231	0.00497875	0.23761	0.0708052	0.000108501
E9.5_4	23.45	22.64	27.04	33	25.37	31	40			E8.5_2	3.29667	8.76667	2.17333	5.75667	14.8067		0.101766	0.00229599	0.221698	0.0184957	3.48939e-05
	23.79	23.41	27.56	34.27	25.41	31.87	40			E8.5_3	3.42667	9.96	2.96667	9.05667	14.89		0.0929973	0.00100402	0.127922	0.0018779	3.29354e-05
	23.94	23.02	27.51	33.72	25.57	31.42	40			E9.5_1	2.94	9.36333	0.81	6.48333	15.35		0.130308	0.00151829	0.570382	0.0111769	2.39436e-05
E10.5_1	24.32	22.55	28.12	36.35	25.11	30.57	40			E9.5_2	3.44667	10.235	1.53333	7.02333	15.5433		0.091717	0.000829771	0.345478	0.00768716	2.09407e-05
	25.34	24.32	29.05	38.07	25.21	31.06	40			E9.5_3	3.54667	10.02	1.57	7.4	15.18		0.085575	0.000963118	0.336808	0.00592077	2.6938e-05
	26	23.37	28.62	37.49	25.08	30.88	40			E9.5_4	3.64333	9.93667	1.72333	7.70333	16.2733		0.080029	0.00102039	0.302848	0.00479806	1.26252e-05
E10.5_2	25.21	23.76	29.1	37.6	25.27	32.55	40			E10.5_1	3.37667	12.0833	-0.0866667	5.61667	14.78		0.0962769	0.000230438	1.06191	0.0203805	3.55448e-05
	26.59	24.29	29.4	37.77	25.21	32.4	40			E10.5_2	3.47333	12.0433	-0.503333	6.49333	13.9633		0.0900373	0.000236917	1.41748	0.0110997	6.26063e-05
	26.31	24.82	30.03	38.87	26.12	32.64	40			E10.5_3	4.04	12.21	-0.0633333	6.11333	14.63		0.0607909	0.000211069	1.04488	0.0144445	3.94395e-05
E10.5_3	25.06	24.05	29.43	36.71	25.41	31.35	40			E11.5_1	3.05667	10.05	-0.533333	2.19667	15.0233		0.120185	0.000943297	1.44727	0.218141	3.0028e-05
	25.06	24.26	29.29	37.77	25.18	31.22	40			E11.5_2	2.75667	7.47333	-1.54	3.47667	13.7867		0.147966	0.00562733	2.90795	0.0898295	7.0762e-05
	25.99	24.35	29.51	38.26	25.33	31.88	40			E11.5_3	2.77333	8.77333	-1.06	2.34667	14.3667		0.146266	0.00228541	2.08493	0.1966	4.73372e-05
E11.5_1	23.89	23.12	27.8	34.12	24.37	27.16	40			E14.5_1	1.20333	6.70333	-4.23	2.93	7.79333		0.434271	0.00959612	18.7654	0.131215	0.00450789
	25.43	23.78	28.25	35.13	24.41	27.04	40			E14.5_2	1.09667	6.02	-4.19667	3.28333	6.19667		0.467596	0.0154099	18.3368	0.102711	0.0136338
	25.61	23.92	28.05	35.83	24.55	27.32	40			E14.5_3	1.31667	6.42667	-4.1	3.04	7.07		0.401461	0.0116247	17.1484	0.121582	0.00744248
E11.5_2	26.07	23.77	28.77	33.34	24.62	29.54	40										Lat1	Dio3	THRa	THRb1	THRb2
	26.4	24.24	29.08	33.45	24.72	29.57	40		mean	E8.5 (n=3)	3.54444	8.79222	2.40444	6.21111	14.2889	E8.5 (n=3)	0.0870956	0.00275959	0.195743	0.0303929	5.87769e-05
	26.17	24.54	29.06	34.27	24.68	29.96	40			E9.5 (n=4)	3.39417	9.88875	1.40917	7.1525	15.5867	E9.5 (n=4)	0.192023	0.00213774	0.765408	0.0144246	4.14329e-05
E11.5_3	25.54	24.16	28.28	33.91	24.57	28.01	40			E10.5 (n=3)	3.63	12.1122	-0.217778	6.07444	14.4578	E10.5 (n=3)	0.16314	0.000452011	2.3377	0.0301474	9.03037e-05
	25.95	24.81	28.58	34.46	24.53	28.1	40			E11.5 (n=3)	2.86222	8.76556	-1.04444	2.67333	14.3922	E11.5 (n=3)	0.275665	0.00524977	4.20929	0.324954	9.58817e-05
	25.41	24.09	28.36	34.85	24.62	27.83	40			E14.5 (head) (n=3)	1.20556	6.38333	-4.17556	3.08444	7.02	E14.5 (head) (n=3)	0.868045	0.0241894	36.1539	0.236396	0.016233
E14.5_1	25.94	22.54	26.8	32.04	21.42	28.41	33.85
	25.39	23.08	26.85	32.19	21.44	28.6	34.04
	25.69	23	26.98	32.9	21.47	28.8	32.51
E14.5_2	25.09	22.47	26.46	31.24	21.36	28.93	31.24
	25.97	22.54	26.87	31.56	21.26	28.66	31.77
	25.56	22.52	26.58	31.88	21.41	28.88	32.2
E14.5_3	25.17	22.99	26.98	31.9	21.64	28.71	32.54
	26.09	23.45	26.93	32.31	21.54	29.01	33.07
	25.9	23.36	27.2	32.23	21.68	28.56	32.76

## Sheet: Dio3 E8.5
	female	female	female	female	female	female	female	female	female	female	female	female	female	female	female
	wt	wt/het	wt	wt	wt	het	het	het	het	het	hom	hom	hom	hom	hom
	219160#4	219160#5	220843#7	218294#5	212741#3	220220#3	219160#2	220852#4	220843#8	221010#5	219160#3	219160#6	220852#2	221007#2	221007#3
GAPDH	20.4733	21.1722	20.7365	22.5633	23.4645	20.6477	20.8193	20.2912	22.5778	20.2925	21.3971	21.2596	21.8035	21.5431	20.8658
b-Actin	22.5138	22.9928	22.7115	24.752	26.1868	23.2334	22.4852	22.394	24.2563	22.0686	23.2117	22.516	24.8612	22.9315	22.758
Dio3	30.5165	30.5977	31.0654	33.4595	33.7098	31.3014	30.4106	31.0511	32.3476	30.1875	31.5669	30.0839	31.9648	31.7321	31.34
vs GAPDH	wt	wt/het	wt	wt	wt	het	het	het	het	het	hom	hom	hom	hom	hom
Dio3	10.0432	9.42545	10.3289	10.8962	10.2453	10.6537	9.59132	10.7599	9.76984	9.89494	10.1698	8.82437	10.1614	10.189	10.4741
vs b-Actin	wt	wt/het	wt	wt	wt	het	het	het	het	het	hom	hom	hom	hom	hom
Dio3	8.0027	7.60489	8.35389	8.70748	7.52303	8.068	7.92536	8.65704	8.09129	8.11886	8.35517	7.56789	7.10361	8.80059	8.58198
vs GAPDH	wt	wt/het	wt	wt	wt	het	het	het	het	het	hom	hom	hom	hom	hom
Dio3	0.000947742	0.00145431	0.000777473	0.000524707	0.000823893	0.000620751	0.00129636	0.000576716	0.00114547	0.00105033	0.000868116	0.00220598	0.000873228	0.000856658	0.000703031
vs b-Actin	wt	wt/het	wt	wt	wt	het	het	het	het	het	hom	hom	hom	hom	hom
Dio3	0.00389894	0.00513689	0.00305653	0.00239214	0.00543681	0.00372639	0.00411366	0.00247725	0.00366674	0.00359734	0.00305382	0.00527032	0.00727112	0.00224263	0.00260955
