# Supplementary material for: Wnt regulates amino acid transporter Slc7a5 and so constrains the integrated stress response in mouse embryos
Source: EMBO Rep. 2019 Dec 2;21(1):e48469. doi: 10.15252/embr.201948469 (PMC6944906; doi:10.15252/embr.201948469)
Supplement: Supplementary file 8 — Source Data for Figure 3 [file EMBR-21-e48469-s006.zip]

Archive with 4 entries (3 files):
- Fig3_Source_Data/
- Fig3_Source_Data/.DS_Store
- Fig3_Source_Data/Figure_3_Pax3_counts.pzf
- Fig3_Source_Data/Figure_3_Pax3_counts.xlsx
