# Supplementary material for: Wnt regulates amino acid transporter Slc7a5 and so constrains the integrated stress response in mouse embryos
Source: EMBO Rep. 2019 Dec 2;21(1):e48469. doi: 10.15252/embr.201948469 (PMC6944906; doi:10.15252/embr.201948469)
Supplement: Supplementary file 8 — Source Data for Figure 3 [file EMBR-21-e48469-s006.zip › Fig3_Source_Data/Figure_3_Pax3_counts.xlsx]

## Sheet: Pax3 counts
E 9.5 Pax3
Threshold set at an intensity of 1000
WildtypeC57 2504_3						Mutant 2483_1
Section	Total cells	Pax3 positive	Percentage			Section	Total cells	Pax3 positive	Percentage
1	132	32	24.2424			2	120	18	15
2	148	40	27.027			3	124	25	20.1613
6	118	23	19.4915			4	111	18	16.2162
10	143	31	21.6783			5	106	25	23.5849
12	139	29	20.8633			9	117	16	13.6752
13	123	25	20.3252			10	122	14	11.4754
		average	22.2713					average	16.6855
		stdev	2.8408					stdev	4.44862
		n	6					n	6
WildtypeC57 2507_1						Mutant 2495_1
Section	Total cells	Pax3 positive	Percentage			Section	Total cells	Pax3 positive	Percentage
4	131	25	19.084			4	124	9	7.25806
6	136	31	22.7941			5	108	12	11.1111
7	133	25	18.797			11	108	13	12.037
9	136	41	30.1471			12	136	18	13.2353
13	118	36	30.5085			13	100	19	19
14	132	32	24.2424			16	123	14	11.3821
		average	24.2622					average	12.3373
		stdev	5.14754					stdev	3.83413
		n	6					n	6
Wildtype_lm 2486_2						Mutant 2501_2
Section	Total cells	Pax3 positive	Percentage			Section	Total cells	Pax3 positive	Percentage
2	123	23	18.6992			3	162	11	6.79012
3	117	18	15.3846			4	156	19	12.1795
4	125	23	18.4			6	150	18	12
8	119	22	18.4874			8	135	15	11.1111
11	126	20	15.873			9	139	15	10.7914
12	113	22	19.469			12	121	18	14.876
		average	17.7189					average	11.2914
		stdev	1.6694					stdev	2.6338
		n	6					n	6
Wildtype_lm 2498_2
Section	Total cells	Pax3 positive	Percentage
2	147	38	25.8503
3	149	28	18.7919
4	151	27	17.8808
5	170	24	14.1176
6	155	34	21.9355
7	148	28	18.9189
		average	19.5825
		stdev	3.96606
		n	6
