# Supplementary material for: Wnt regulates amino acid transporter Slc7a5 and so constrains the integrated stress response in mouse embryos
Source: EMBO Rep. 2019 Dec 2;21(1):e48469. doi: 10.15252/embr.201948469 (PMC6944906; doi:10.15252/embr.201948469)
Supplement: Supplementary file 9 — Source Data for Figure 4 [file EMBR-21-e48469-s007.zip]

Archive with 12 entries (11 files):
- Fig4_Source_Data/
- Fig4_Source_Data/.DS_Store
- Fig4_Source_Data/Figure_4_pH3_counting_in_brain.xlsx
- Fig4_Source_Data/Figure_4_pH3_counting_in_spinal_cord.xlsx
- Fig4_Source_Data/Figure_4_pH3_counts.pzf
- Fig4_Source_Data/Figure_4_pS6_quanification.pzf
- Fig4_Source_Data/Figure_4_pS6_quantification.xlsx
- Fig4_Source_Data/Figure_4_qPCR_E8.5-E9.5.pzf
- Fig4_Source_Data/Figure_4_qPCR_E8.5-E9.5.xlsx
- Fig4_Source_Data/Figure_4_WB_pS6K_and_S6K.pdf
- Fig4_Source_Data/Figure_4_WB_pS6K_quantification.pzf
- Fig4_Source_Data/Figure_4_WB_pS6K_quantification.xlsx
