# Supplementary material for: Wnt regulates amino acid transporter Slc7a5 and so constrains the integrated stress response in mouse embryos
Source: EMBO Rep. 2019 Dec 2;21(1):e48469. doi: 10.15252/embr.201948469 (PMC6944906; doi:10.15252/embr.201948469)
Supplement: Supplementary file 9 — Source Data for Figure 4 [file EMBR-21-e48469-s007.zip › Fig4_Source_Data/Figure_4_pH3_counting_in_brain.xlsx]

## Sheet: Sheet1
Slc7a5-null
	DAPI	pH3	% pH3 positive			DAPI	pH3	% pH3 positive			DAPI	pH3	% pH3 positive
E9.5brain_mut_2430_2_1	414	32	7.729		E9.5mutOptv_2433_0_3	147	11	7.482		E9.5mutOptv_2493_1_1	232	22	9.482
E9.5brain_mut_2430_2_2	339	20	5.899		E9.5mutOptv_2433_0_4	199	19	9.547		E9.5mutOptv_2493_1_2	220	12	5.454
E9.5brain_mut_2430_2_3.	374	18	4.812		E9.5mutOptv_2433_0_6	290	23	7.931		E9.5mutOptv_2493_1_3	190	20	10.526
E9.5brain_mut_2430_2_4	337	20	5.934		E9.5mutOptv_2433_0_7	210	16	7.619		E9.5mutOptv_2493_1_4	201	21	10.447
E9.5brain_mut_2430_2_5	322	22	6.832		E9.5mutOptv_2433_0_8	233	18	7.725		E9.5mutOptv_2493_1_6	180	13	7.222
E9.5brain_mut_2430_2_7	230	11	4.782
mean	336	20.5	5.998		mean	215.8	17.4	8.0608		mean	204.6	17.6	8.6262
sd	61.5955	6.80441	1.14813		sd	52.0836	4.39318	0.846847		sd	21.326	4.72229	2.21876
WT
	DAPI	pH3	% pH3 positive			DAPI	pH3	% pH3 positive			DAPI	pH3	% pH3 positive
E9.5wtOPtv_2505_1_1	403	43	10.669		E9.6C57optv_2496_2_1	527	50	9.487		E9.6C57optv_2502_2_1	423	44	10.401
E9.5wtOptv_2505_1_2	386	44	11.398		E9.6C57optv_2496_2_2	505	39	7.722		E9.6C57optv_2502_2_2	379	42	11.081
E9.5wtOptv_2505_1_4	372	42	11.29		E9.6C57optv_2496_2_3	522	55	10.536		E9.6C57optv_2502_2_3	367	33	8.991
E9.5wtOptv_2505_1_5	360	39	10.833		E9.6C57optv_2496_2_5	516	46	8.914		E9.6C57optv_2502_2_4	387	41	10.594
E9.5wtOptv_2505_1_6	351	44	12.535		E9.6C57optv_2496_2_6	536	54	10.074		E9.6C57optv_2502_2_5	428	39	9.112
E9.5wtOptv_2505_1_7	385	35	9.09							E9.6C57optv_2502_2_6	395	42	10.632
mean	376.167	41.1667	10.9692		mean	521.2	48.8	9.3466		mean	396.5	40.1667	10.1352
sd	19.0096	3.54495	1.12948		sd	11.649	6.53452	1.0943		sd	24.3454	3.86868	0.869325
