# Supplementary material for: Wnt regulates amino acid transporter Slc7a5 and so constrains the integrated stress response in mouse embryos
Source: EMBO Rep. 2019 Dec 2;21(1):e48469. doi: 10.15252/embr.201948469 (PMC6944906; doi:10.15252/embr.201948469)
Supplement: Supplementary file 9 — Source Data for Figure 4 [file EMBR-21-e48469-s007.zip › Fig4_Source_Data/Figure_4_pH3_counting_in_spinal_cord.xlsx]

## Sheet: Sheet1
WT
	DAPI	PH3	% PH3 positive			DAPI	PH3	% PH3 positive			DAPI	PH3	% PH3 positive
E9.5WT-lm-FL_2485_2_10	112	8	7.142		E9.5WT-lm-FL_2497_5_01	174	11	6.321		E9.5WT-C57-FL_2503_1_01	136	11	8.088
E9.5WT-lm-FL_2485_2_11	107	6	5.607		E9.5WT-lm-FL_2497_5_03	154	9	5.844		E9.5WT-C57-FL_2503_1_02	137	5	3.649
E9.5WT-lm-FL_2485_2_12	100	5	5		E9.5WT-lm-FL_2497_5_04	186	11	5.913		E9.5WT-C57-FL_2503_1_04	134	10	7.462
E9.5WT-lm-FL_2485_2_13	116	6	5.17		E9.5WT-lm-FL_2497_5_05	170	10	5.882		E9.5WT-C57-FL_2503_1_05	115	8	6.956
E9.5WT-lm-FL_2485_2_14	106	8	7.547		E9.5WT-lm-FL_2497_5_06	178	11	6.179		E9.5WT-C57-FL_2503_1_06	115	7	6.086
E9.5WT-lm-FL_2485_2_17	108	8	7.407		E9.5WT-lm-FL_2497_5_07	173	11	6.358		E9.5WT-C57-FL_2503_1_08	135	9	6.666
mean	108.167	6.83333	6.31217		mean	172.5	10.5	6.08283		mean	128.667	8.33333	6.4845
sd	5.45588	1.32916	1.17777		sd	10.616	0.83666	0.231476		sd	10.6333	2.16025	1.54796
Slc7a5-null
	DAPI	PH3	% PH3 positive			DAPI	PH3	% PH3 positive			DAPI	PH3	% PH3 positive
E9.5.Mut-FL_2482_4_01	203	13	6.403		E9.5.Mut-FL_2494_3_01	137	10	7.299		E9.5.Mut-FL_2500_1_01	165	8	4.848
E9.5.Mut-FL_2482_4_02	193	12	6.217		E9.5.Mut-FL_2494_3_02	145	8	5.517		E9.5.Mut-FL_2500_1_02	167	15	8.982
E9.5.Mut-FL_2482_4_03	173	11	6.358		E9.5.Mut-FL_2494_3_03	157	10	6.369		E9.5.Mut-FL_2500_1_03	174	9	5.172
E9.5.Mut-FL_2482_4_04	165	12	7.272		E9.5.Mut-FL_2494_3_05	167	11	6.586		E9.5.Mut-FL_2500_1_04	169	12	7.1
E9.5.Mut-FL_2482_4_05	137	10	7.299		E9.5.Mut-FL_2494_3_06	158	11	6.962		E9.5.Mut-FL_2500_1_05	162	12	7.407
E9.5.Mut-FL_2482_4_08	158	12	7.594		E9.5.Mut-FL_2494_3_07	168	10	5.952		E9.5.Mut-FL_2500_1_06	164	11	6.707
mean	171.5	11.6667	6.85717		mean	155.333	10	6.4475		mean	166.833	11.1667	6.70267
sd	23.9646	1.0328	0.595898		sd	12.242	1.09545	0.652144		sd	4.26224	2.48328	1.52526
