# Supplementary material for: Wnt regulates amino acid transporter Slc7a5 and so constrains the integrated stress response in mouse embryos
Source: EMBO Rep. 2019 Dec 2;21(1):e48469. doi: 10.15252/embr.201948469 (PMC6944906; doi:10.15252/embr.201948469)
Supplement: Supplementary file 9 — Source Data for Figure 4 [file EMBR-21-e48469-s007.zip › Fig4_Source_Data/Figure_4_pS6_quantification.xlsx]

## Sheet: pS6 quantification
240067_1_wt			pS6			DAPI					240067_5_ ko			pS6			DAPI
section 1	240067_1_wt_01	# stack	Area	fluorescence intensity	DAPI	Area	fluorescence intensity	rel to DAPI			section 1	240067_5_ko_01	# stack	Area	Mean	DAPI	Area	Mean	rel to DAPI
	average	ventral	9848.98	342.809	ventral	9848.98	761.018	0.450461				average	ventral	9114.8	298.029	ventral	9114.8	813.7	0.366264			ko = Slc7a5-null embryo
		dorsal	9848.98	419.312	dorsal	9848.98	734.525	0.570862					dorsal	9114.8	396.73	dorsal	9114.8	977.43	0.405891
	Ventral + dorsal			762.121			1495.54	0.509595				Ventral + dorsal			694.759			1791.13	0.387889
section 2	240067_1_wt_02	# stack	Area	Mean	DAPI	Area	Mean	rel to DAPI			section 2	240067_5_ko_02	# stack	Area	Mean	DAPI	Area	Mean	rel to DAPI
	average	ventral	9453.75	351.274	ventral	9453.75	646.456	0.543385				average	ventral	7594.85	305.107	ventral	7594.85	828.787	0.368136
		dorsal	9453.75	437.35	dorsal	9453.75	704.237	0.621026					dorsal	7594.85	431.055	dorsal	7594.85	1074.05	0.401336
	Ventral + dorsal			788.624			1350.69	0.583866				Ventral + dorsal			736.161			1902.84	0.386876
section 3	240067_1_wt_03	# stack	Area	Mean	DAPI	Area	Mean	rel to DAPI			section 3	240067_5_ko_03	# stack	Area	Mean	DAPI	Area	Mean	rel to DAPI
	average	ventral	9068.51	412.111	ventral	9068.51	616.649	0.668306				average	ventral	8745.37	223.429	ventral	8745.37	684.1	0.326603
		dorsal	9068.51	460.257	dorsal	9068.51	651.92	0.706002					dorsal	8745.37	407.844	dorsal	8745.37	892.879	0.456774
	Ventral + dorsal			872.368			1268.57	0.687678				Ventral + dorsal			631.273			1576.98	0.400305
section 4	240067_1_wt_04	# stack	Area	Mean	DAPI	Area	Mean	rel to DAPI										240067_5_ko
	average	ventral	8860.92	382.912	ventral	8860.92	488.81	0.783355										AVG	0.39169
		dorsal	8860.92	492.537	dorsal	8860.92	627.548	0.78486										Stdev	0.00747818
	Ventral + dorsal			875.449			1116.36	0.784201										n	3
							240067_1_wt
							AVG	0.641335			240067_7_ko			pS6			DAPI
							Stdev	0.120023			section 1	240067_7_ko_01	# stack	Area	Mean	DAPI	Area	Mean	rel to DAPI
							n	4				average	ventral	11233.1	293.581	ventral	11233.1	642.671	0.456814
													dorsal	11233.1	408.582	dorsal	11233.1	770.36	0.530378
240067_2_wt			pS6			DAPI						Ventral + dorsal			702.162			1413.03	0.49692
section 1	240067_2_wt_01	# stack	Area	fluorescence intensity	DAPI	Area	fluorescence intensity	rel to DAPI			section 2	240067_7_ko_02	# stack	Area	Mean	DAPI	Area	Mean	rel to DAPI
	average	ventral	15169.7	473.933	ventral	15169.7	714.672	0.663148				average	ventral	9489.01	322.786	ventral	9489.01	764.127	0.422425
		dorsal	15169.7	508.138	dorsal	15169.7	791.892	0.641676					dorsal	9489.01	392.429	dorsal	9489.01	831.49	0.471959
	Ventral + dorsal			982.072			1506.56	0.651862				Ventral + dorsal			715.216			1595.62	0.448238
section 2	240067_2_wt_02	# stack	Area	Mean	DAPI	Area	Mean	rel to DAPI			section 3	240067_7_ko_03	# stack	Area	Mean	DAPI	Area	Mean	rel to DAPI
	average	ventral	16201.6	437.055	ventral	16201.6	638.284	0.684736				average	ventral	10813.3	240.786	ventral	10813.3	793.727	0.303361
		dorsal	16201.6	470.978	dorsal	16201.6	681.508	0.691081					dorsal	10813.3	278.554	dorsal	10813.3	775.258	0.359304
	Ventral + dorsal			908.033			1319.79	0.688012				Ventral + dorsal			519.34			1568.99	0.331003
section 3	240067_2_wt_03	# stack	Area	Mean	DAPI	Area	Mean	rel to DAPI			section 4	240067_7_ko_04	# stack	Area	Mean	DAPI	Area	Mean	rel to DAPI
	average	ventral	19511.6	348.119	ventral	19511.6	570.542	0.610155				average	ventral	8066.52	339.718	ventral	8066.52	723.474	0.469564
		dorsal	19511.6	351.92	dorsal	19511.6	599.135	0.587381					dorsal	8066.52	416.74	dorsal	8066.52	851.037	0.489684
	Ventral + dorsal			700.04			1169.68	0.59849				Ventral + dorsal			756.457			1574.51	0.480439
							240067_1_wt				section 5	240067_7_ko_05	# stack	Area	Mean	DAPI	Area	Mean	rel to DAPI
							AVG	0.646121				average	ventral	7280.02	321.839	ventral	7280.02	827.132	0.389103
							Stdev	0.0450363					dorsal	7280.02	344.547	dorsal	7280.02	959.037	0.359264
							n	3				Ventral + dorsal			666.387			1786.17	0.373082
																		240067_7_ko
253756_1_wt			pS6			DAPI												AVG	0.425936
section 1	253756_1_wt_01	# stack	Area	fluorescence intensity	DAPI	Area	fluorescence intensity	rel to DAPI										Stdev	0.0712609
	average	ventral	21789.4	225.971	ventral	21789.4	623.215	0.362589										n	5
		dorsal	21789.4	229.411	dorsal	21789.4	811.581	0.282672
	Ventral + dorsal			455.382			1434.8	0.317385			253756_3_ko			pS6			DAPI
section 2	253756_1_wt_02	# stack	Area	Mean	DAPI	Area	Mean	rel to DAPI			section 1	253756_3_ko_01	# stack	Area	Mean	DAPI	Area	Mean	rel to DAPI
	average	ventral	19975.4	199.13	ventral	19975.4	568.049	0.350551				average	ventral	20012.8	221.318	ventral	20012.8	751.188	0.294624
		dorsal	19975.4	234.12	dorsal	19975.4	688.371	0.340107					dorsal	20012.8	297.352	dorsal	20012.8	898.162	0.331067
	Ventral + dorsal			433.25			1256.42	0.344829				Ventral + dorsal			518.67			1649.35	0.314469
section 3	253756_1_wt_03	# stack	Area	Mean	DAPI	Area	Mean	rel to DAPI			section 2	253756_3_ko_02	# stack	Area	Mean	DAPI	Area	Mean	rel to DAPI
	average	ventral	16876.9	222.746	ventral	16876.9	588.142	0.378729				average	ventral	14025.1	278.933	ventral	14025.1	963.828	0.289401
		dorsal	16876.9	230.68	dorsal	16876.9	694.677	0.332068					dorsal	14025.1	320.874	dorsal	14025.1	1174.14	0.273285
	Ventral + dorsal			453.426			1282.82	0.353461				Ventral + dorsal			599.808			2137.97	0.280551
section 4	253756_1_wt_04	# stack	Area	Mean	DAPI	Area	Mean	rel to DAPI			section 3	253756_3_ko_03	# stack	Area	Mean	DAPI	Area	Mean	rel to DAPI
	average	ventral	13768.8	253.089	ventral	13768.8	599.293	0.422313				average	ventral	15773.8	193.278	ventral	15773.8	758.889	0.254685
		dorsal	13768.8	276.409	dorsal	13768.8	757.008	0.365133					dorsal	15773.8	261.992	dorsal	15773.8	919.173	0.28503
	Ventral + dorsal			529.498			1356.3	0.390399				Ventral + dorsal			455.269			1678.06	0.271307
							253756_1_wt				section 4	253756_3_ko_04	# stack	Area	Mean	DAPI	Area	Mean	rel to DAPI
							AVG	0.351518				average	ventral	13207.1	213.04	ventral	13207.1	681.291	0.3127
							Stdev	0.0301403					dorsal	13207.1	283.632	dorsal	13207.1	953.917	0.297334
							n	4				Ventral + dorsal			496.672			1635.21	0.303736
											section 5	253756_3_ko_03	# stack	Area	Mean	DAPI	Area	Mean	rel to DAPI
219150_2_wt			pS6			DAPI						average	ventral	13271.2	191.778	ventral	13271.2	663.159	0.289189
section 1	219150_2_wt_01	# stack	Area	fluorescence intensity	DAPI	Area	fluorescence intensity	rel to DAPI					dorsal	13271.2	263.065	dorsal	13271.2	997.099	0.263831
	average	ventral	11270.1	258.88	7	11270.1	931.365	0.277958				Ventral + dorsal			454.844			1660.26	0.27396
		dorsal	11270.1	438.142	7	11270.1	1015.19	0.431586										253756_3_ko
	Ventral + dorsal			697.022			1946.56	0.35808										AVG	0.288805
section 2	219150_2_wt_02	# stack	Area	Mean	DAPI	Area	Mean	rel to DAPI										Stdev	0.0192114
	average	ventral	11386	220.651	7.5	11386	907.01	0.243274										n	5
		dorsal	11386	345.528	7.5	11386	1001.7	0.344941
	Ventral + dorsal			566.18			1908.71	0.296629			253763_3_ko			pS6			DAPI
							219150_2_wt				section 1	253763_3_ko_01	# stack	Area	Mean	DAPI	Area	Mean	rel to DAPI
							AVG	0.327354				average	ventral	22072.2	220.734	ventral	22072.2	574.247	0.38439
							Stdev	0.043452					dorsal	22072.2	321.42	dorsal	22072.2	728.881	0.440978
							n	2				Ventral + dorsal			542.155			1303.13	0.416041
											section 2	253763_3_ko_02	# stack	Area	Mean	DAPI	Area	Mean	rel to DAPI
220863_2_wt			pS6			DAPI						average	ventral	13232.9	251.277	ventral	13232.9	544.737	0.461282
section 1	220863_2_wt_01	# stack	Area	Mean	DAPI	Area	Mean	rel to DAPI					dorsal	13232.9	394.333	dorsal	13232.9	645.597	0.610803
	average	ventral	8589.46	569.181	8.5	8589.46	953.417	0.596991				Ventral + dorsal			645.61			1190.33	0.542377
		dorsal	8589.46	840.1	8.5	8589.46	942.033	0.891794			section 3	253763_3_ko_03	# stack	Area	Mean	DAPI	Area	Mean	rel to DAPI
	Ventral + dorsal			1409.28			1895.45	0.743507				average	ventral	14084.5	177.229	ventral	14084.5	577.787	0.306738
section 2	220863_2_wt_02	# stack	Area	Mean	DAPI	Area	Mean	rel to DAPI					dorsal	14084.5	177.229	dorsal	14084.5	754.98	0.234747
	average	ventral	8831.38	249.691	8.5	8831.38	918.424	0.271869				Ventral + dorsal			354.459			1332.77	0.265957
		dorsal	8831.38	360.04	8.5	8831.38	916.179	0.39298			section 4	253763_3_ko_04	# stack	Area	Mean	DAPI	Area	Mean	rel to DAPI
	Ventral + dorsal			609.731			1834.6	0.332351				average	ventral	13891.1	192.711	ventral	13891.1	700.906	0.274946
section 3	220863_2_wt_03	# stack	Area	Mean	DAPI	Area	Mean	rel to DAPI					dorsal	13891.1	274.099	dorsal	13891.1	801.581	0.341949
	average	ventral	7322.04	296.479	7.5	7322.04	1006.51	0.294561				Ventral + dorsal			466.81			1502.49	0.310692
		dorsal	7322.04	463.151	7.5	7322.04	1221.46	0.37918			section 5	253763_3_ko_05	# stack	Area	Mean	DAPI	Area	Mean	rel to DAPI
	Ventral + dorsal			759.63			2227.97	0.340952				average	ventral	15446.9	196.825	ventral	15446.9	498.051	0.395191
							220863_2_wt						dorsal	15446.9	282.961	dorsal	15446.9	692.489	0.408615
							AVG	0.47227				Ventral + dorsal			479.787			1190.54	0.402999
							Stdev	0.234938										253763_3_ko
							n	3										AVG	0.387613
																		Stdev	0.106904
240065_2_wt			pS6			DAPI												n	5
section 1	240065_2_wt_01	# stack	Area	Mean	DAPI	Area	Mean	rel to DAPI
	average	ventral	22964.2	215.112	5.5	22964.2	347.779	0.61853			219150_5_ko			pS6			DAPI
		dorsal	22964.2	425.793	5.5	22964.2	491.562	0.866204			section 1	219150_5_ko_01	# stack	Area	Mean	DAPI	Area	Mean	rel to DAPI
	Ventral + dorsal			640.905			839.342	0.763581				average	ventral	7267.44	142.478	5.5	7267.44	902.09	0.157942
section 2	240065_2_wt_02	# stack	Area	Mean	DAPI	Area	Mean	rel to DAPI					dorsal	7267.44	315.23	5.5	7267.44	1164.78	0.270636
	average	ventral	18451.5	236.926	5.5	18451.5	602.171	0.393453				Ventral + dorsal			457.708			2066.87	0.22145
		dorsal	18451.5	414.886	5.5	18451.5	654.178	0.634211										219150_5_ko
	Ventral + dorsal			651.812			1256.35	0.518815										AVG	0.22145
							240065_2_wt											Stdev	#DIV/0!
							AVG	0.641198										n	1
							Stdev	0.173076
							n	2
