# Supplementary material for: Wnt regulates amino acid transporter Slc7a5 and so constrains the integrated stress response in mouse embryos
Source: EMBO Rep. 2019 Dec 2;21(1):e48469. doi: 10.15252/embr.201948469 (PMC6944906; doi:10.15252/embr.201948469)
Supplement: Supplementary file 9 — Source Data for Figure 4 [file EMBR-21-e48469-s007.zip › Fig4_Source_Data/Figure_4_qPCR_E8.5-E9.5.xlsx]

## Sheet: E8.5
	sex	female	female	female	female	male	female	female	female	female	female	male	male	male	male	female	female	female	female	female	male	male
	genotype	wt	wt	wt	wt	wt	het	het	het	het	het	het	het	het	het	hom	hom	hom	hom	hom	hom	hom
	embryo ID	219160#4	220843#7	218294#5	212741#3	220220#6	220220#3	219160#2	220852#4	220843#8	221010#5	219160#1	218294#2	220220#7	212741#1	219160#3	219160#6	220852#2	221007#2	221007#3	220220#2	212741#4
Ct	GAPDH	21.0381	20.7778	22.2509	22.6919	21.2492	20.6407	20.9846	20.2878	22.3127	20.0524	20.4227	20.7713	21.0816	22.2514	21.6237	20.6104	21.9971	21.459	21.6167	20.6976	23.7913
	b-Actin	22.6099	23.3712	24.7455	26.2307	22.7888	23.4838	22.8248	22.9838	25.0392	22.484	22.5848	23.3759	22.0613	23.7768	23.3351	22.1131	25.4304	23.1735	24.0339	23.3007	25.7892
	Slc7a5	25.2543	25.4371	27.6441	28.2337	25.9281	26.831	27.1273	26.5749	28.3815	26.042	26.9506	26.7284	26.4331	28.0603	0	0	0	34.7239	0	36.67	0
	Aldh1l2	35.6905	36.6103	37.8813	37.8653	35.1838	35.3287	35.7228	35.4249	38.3294	34.2385	35.3573	34.671	35.5861	37.6728	32.4911	30.2437	37.4692	35.2544	35.8556	30.8956	38.4188
	Chac1	30.5761	30.0862	31.7367	33.7447	30.7477	30.5536	30.6551	30.1541	30.4582	29.4493	30.1401	30.1935	30.416	31.0311	26.0025	24.5793	30.1454	29.4481	26.734	25.0195	32.8494
	Fanca	25.0006	24.9409	27.0277	27.5704	25.5623	25.761	25.6328	25.4092	26.772	24.8556	25.501	25.206	25.1987	27.3026	26.1107	24.9639	27.2164	25.9998	25.9808	25.8564	29.0433
	Klhdc4	24.3014	24.5025	26.3743	27.4151	24.4596	25.3246	25.4083	24.8087	26.9922	24.4817	25.2096	24.8635	24.6971	26.3228	26.1556	25.1862	27.5664	26.7706	26.1362	25.8347	29.6542
	Pck2	27.4684	26.9482	28.6922	30.0499	27.3796	27.3996	27.7986	27.2903	29.2715	26.9355	27.7122	27.5029	27.4646	28.7162	26.9006	25.1984	28.6474	27.7124	26.9982	25.9585	30.7387
	Spire2	27.9815	27.163	28.2865	29.2634	27.8076	27.7342	28.2481	27.6924	29.4069	27.3499	28.643	27.7407	27.356	29.4707	28.827	28.4633	29.9967	29.0514	28.5525	28.4857	31.0833
	Trib3	29.8803	29.0719	29.9739	30.8328	29.7016	29.0825	29.3993	29.4987	30.3996	28.9462	29.682	29.5231	29.5384	31.1728	27.7073	26.1356	30.0079	29.1951	27.8657	26.4038	32.9892
∆Ct	vs GAPDH	wt	wt	wt	wt	wt	het	het	het	het	het	het	het	het	het	hom	hom	hom	hom	hom	hom	hom
	Slc7a5	4.21622	4.6593	5.39321	5.54186	4.67889	6.19027	6.14272	6.28707	6.06876	5.98959	6.52788	5.95711	5.35157	5.80891	17.3763	18.3896	17.0029	13.2649	17.3833	15.9724	15.2087
	Aldh1l2	14.6524	15.8325	15.6303	15.1735	13.9346	14.688	14.7382	15.1371	16.0167	14.1861	14.9346	13.8997	14.5046	15.4214	10.8674	9.63327	15.4721	13.7955	14.2388	10.198	14.6276
	Chac1	9.53801	9.30842	9.4858	11.0529	9.49856	9.91293	9.67054	9.86632	8.14549	9.39687	9.71739	9.42217	9.33441	8.77967	4.37879	3.96887	8.14834	7.98915	5.11723	4.32184	9.05816
	Fanca	3.96255	4.16315	4.77682	4.8785	4.31308	5.12025	4.64824	5.12141	4.45927	4.80317	5.07835	4.43469	4.11717	5.05121	4.48695	4.35342	5.21937	4.5408	4.36405	5.15883	5.25202
	Klhdc4	3.26333	3.7247	4.12336	4.72326	3.21038	4.68394	4.42369	4.5209	4.6795	4.42924	4.7869	4.0922	3.61549	4.07144	4.53184	4.57575	5.56931	5.31162	4.51946	5.1371	5.86289
	Pck2	6.43029	6.17044	6.44125	7.35804	6.13046	6.75889	6.814	7.00245	6.95881	6.88309	7.28952	6.73159	6.38299	6.46479	5.27684	4.58795	6.65034	6.25349	5.38147	5.26093	6.94742
	Spire2	6.9434	6.38524	6.03562	6.57153	6.55838	7.09351	7.26356	7.40462	7.09416	7.29743	8.22032	6.96941	6.27443	7.2193	7.20325	7.8529	7.9996	7.59241	6.93574	7.78805	7.29206
	Trib3	8.84216	8.29407	7.72301	8.14097	8.4524	8.44183	8.41478	9.21091	8.08686	8.89374	9.25932	8.75181	8.45686	8.92144	6.08361	5.52519	8.01084	7.7362	6.24892	5.7062	9.19799
	vs b-Actin	wt	wt	wt	wt	wt	het	het	het	het	het	het	het	het	het	hom	hom	hom	hom	hom	hom	hom
	Slc7a5	2.6444	2.06587	2.89867	2.00304	3.13929	3.34713	4.30248	3.59107	3.34225	3.55801	4.36573	3.35247	4.37185	4.28349	15.6649	16.8869	13.5696	11.5503	14.9661	13.3694	13.2108
	Aldh1l2	13.0806	13.2391	13.1358	11.6347	12.395	11.8449	12.898	12.4411	13.2902	11.7545	12.7725	11.295	13.5248	13.896	9.15597	8.13056	12.0388	12.0809	11.8216	7.59491	12.6296
	Chac1	7.96619	6.71499	6.99127	7.51405	7.95896	7.0698	7.8303	7.17032	5.41899	6.96529	7.55525	6.81753	8.35469	7.25425	2.66736	2.46615	4.71503	6.27458	2.70003	1.71879	7.06024
	Fanca	2.39073	1.56972	2.28228	1.33968	2.77348	2.27712	2.808	2.42541	1.73276	2.3716	2.9162	1.83005	3.13745	3.52579	2.77552	2.8507	1.78606	2.82623	1.94685	2.55578	3.2541
	Klhdc4	1.69151	1.13127	1.62882	1.18444	1.67078	1.8408	2.58345	1.8249	1.95299	1.99766	2.62475	1.48756	2.63577	2.54602	2.82041	3.07304	2.136	3.59705	2.10225	2.53405	3.86497
	Pck2	4.85847	3.57702	3.94672	3.81922	4.59086	3.91576	4.97376	4.30645	4.23231	4.45152	5.12737	4.12695	5.40327	4.93937	3.56541	3.08524	3.21704	4.53892	2.96426	2.65788	4.9495
	Spire2	5.37158	3.79181	3.54108	3.03271	5.01878	4.25038	5.42332	4.70862	4.36765	4.86586	6.05817	4.36477	5.29471	5.69388	5.49181	6.35019	4.56629	5.87783	4.51853	5.185	5.29414
	Trib3	7.27034	5.70064	5.22848	4.60216	6.9128	5.5987	6.57454	6.51491	5.36035	6.46216	7.09717	6.14717	7.47714	7.39602	4.37218	4.02248	4.57754	6.02163	3.83172	3.10315	7.20007
∆∆Ct	vs GAPDH	wt	wt	wt	wt	wt	het	het	het	het	het	het	het	het	het	hom	hom	hom	hom	hom	hom	hom
	Slc7a5	0.0538011	0.039574	0.0237948	0.0214651	0.0390404	0.0136944	0.0141533	0.0128057	0.0148978	0.0157381	0.0108371	0.0160965	0.0244916	0.0178379	5.87784e-06	2.91199e-06	7.61394e-06	0.000101593	5.84943e-06	1.55533e-05	2.64067e-05
	Aldh1l2	3.88318e-05	1.71371e-05	1.97151e-05	2.70599e-05	6.38671e-05	3.78853e-05	3.65897e-05	2.77515e-05	1.50833e-05	5.36498e-05	3.19326e-05	6.54315e-05	4.3022e-05	2.27868e-05	0.000535288	0.0012592	2.20001e-05	7.0331e-05	5.17233e-05	0.000851348	3.95064e-05
	Chac1	0.00134516	0.0015772	0.00139473	0.000470714	0.00138245	0.00103732	0.00122709	0.00107137	0.00353152	0.00148341	0.00118788	0.00145761	0.00154904	0.00227539	0.0480678	0.0638634	0.00352457	0.00393573	0.0288111	0.0500031	0.00187595
	Fanca	0.0641437	0.055817	0.0364783	0.0339959	0.0503076	0.0287508	0.0398786	0.0287278	0.0454596	0.0358179	0.0295981	0.0462408	0.0576245	0.0301601	0.0445957	0.0489206	0.026842	0.0429618	0.0485613	0.0279923	0.0262413
	Klhdc4	0.104146	0.0756405	0.057378	0.037858	0.108039	0.038904	0.0465947	0.0435585	0.039024	0.0464159	0.0362243	0.0586305	0.0815886	0.0594805	0.0432294	0.0419335	0.0210607	0.0251793	0.0436022	0.0284171	0.0171828
	Pck2	0.0115955	0.0138839	0.0115077	0.0060955	0.0142741	0.00923361	0.00888755	0.00779922	0.00803874	0.00847193	0.00639198	0.00940999	0.011982	0.0113215	0.0257936	0.0415804	0.00995515	0.0131072	0.0239892	0.0260797	0.00810247
	Spire2	0.00812511	0.0119633	0.015244	0.0105141	0.0106103	0.00732218	0.00650804	0.00590184	0.00731888	0.00635703	0.00335303	0.00797989	0.0129184	0.00671078	0.00678589	0.00432554	0.00390734	0.00518153	0.00816836	0.00452443	0.00638074
	Trib3	0.00217893	0.00318594	0.00473306	0.00354261	0.00285479	0.00287577	0.00293021	0.00168749	0.00367801	0.00210242	0.0016318	0.00231975	0.00284598	0.00206243	0.0147452	0.0217146	0.003877	0.00468999	0.0131488	0.0191541	0.00170267
	vs b-Actin	wt	wt	wt	wt	wt	het	het	het	het	het	het	het	het	het	hom	hom	hom	hom	hom	hom	hom
	Slc7a5	0.159939	0.238842	0.134095	0.249473	0.113496	0.098268	0.0506786	0.0829811	0.0986011	0.0849045	0.0485049	0.0979055	0.0482994	0.0513502	1.92491e-05	8.25184e-06	8.22502e-05	0.000333427	3.12438e-05	9.44975e-05	0.000105474
	Aldh1l2	0.000115439	0.000103428	0.000111104	0.000314496	0.000185671	0.000271856	0.000131016	0.000179831	9.98286e-05	0.000289431	0.000142924	0.000397981	8.48428e-05	6.55965e-05	0.00175299	0.00356826	0.000237657	0.000230826	0.000276272	0.00517254	0.000157798
	Chac1	0.00399888	0.00951888	0.00785993	0.00547075	0.00401897	0.00744353	0.00439384	0.00694254	0.0233734	0.00800274	0.00531673	0.00886581	0.00305483	0.00655017	0.157415	0.180973	0.0380744	0.012917	0.15389	0.303804	0.007493
	Fanca	0.190686	0.336873	0.205572	0.395108	0.146251	0.206309	0.142793	0.186157	0.300875	0.193231	0.132476	0.281255	0.11364	0.0868222	0.146044	0.138628	0.289962	0.141	0.259383	0.170073	0.104814
	Klhdc4	0.309603	0.456514	0.323352	0.439995	0.314083	0.279166	0.166841	0.28226	0.258281	0.250406	0.162133	0.356615	0.160899	0.171227	0.14157	0.118829	0.22751	0.0826382	0.232895	0.172654	0.0686321
	Pck2	0.034471	0.0837936	0.0648515	0.0708434	0.0414968	0.0662581	0.0318235	0.0505391	0.0532045	0.0457046	0.0286093	0.0572354	0.0236294	0.0325913	0.0844702	0.117828	0.107541	0.0430178	0.128135	0.158452	0.0323632
	Spire2	0.0241543	0.0722025	0.0859068	0.122197	0.0308458	0.0525422	0.0233033	0.0382441	0.0484401	0.034295	0.0150075	0.048537	0.0254761	0.0193184	0.0222228	0.0122575	0.0422094	0.0170057	0.04363	0.0274891	0.0254862
	Trib3	0.00647752	0.0192281	0.026673	0.041173	0.00829927	0.0206359	0.0104922	0.010935	0.024343	0.0113422	0.00730362	0.0141097	0.00561249	0.00593712	0.0482884	0.0615338	0.0418816	0.0153925	0.0702324	0.116375	0.00680085

## Sheet: E9.5
	sex	female	female	female	female	male	female	female	male	female	female	female	male
	genotype	wt	wt	wt	wt	wt	het	het	het	hom	hom	hom	hom
	embryo ID	245969#1	245969#5	245972#1	245972#4	245972#5	245969#2	245969#7	245969#6	245969#3	245969#8	245972#2	245969#4
Ct	GAPDH	20.5633	21.6633	21.7	22.0733	21.5767	21.0533	21.0633	20.5667	21.3533	22.2867	22.0433	20.91
	bActin	23.1367	25.1267	25.44	26.04	24.58	25.5333	25.2433	25.02	25.2033	24.8667	26.3033	25.8933
	Slc7a5	25.5667	26.2233	26.1333	27.3233	26.3533	27.45	26.7367	26.8233	37	36.82	37	37
	Chac1	30.3933	31.5733	31.67	30.64	30.6533	29.0567	31.0833	30.7133	23.79	24.4433	25.3233	24.1167
	Trib3	29.2433	29.0833	30.7167	29.0767	28.9267	29.58	30.7167	28.3867	25.5033	25.3933	26.1567	25.8367
	ATF4	18.9133	19.0533	18.8733	18.8	18.91	18.2933	18.7467	18.6967	17.4933	18.3767	17.9467	18.8
	CHOP	27.91	28.1367	28.28	28.1067	29.6	27.5733	27.7367	27.84	24.17	25.0667	25.1733	24.67
	vs GAPDH	wt	wt	wt	wt	wt	het	het	het	hom	hom	hom	hom
∆Ct	Slc7a5	5.00333	4.56	4.43333	5.25	4.77667	6.39667	5.67333	6.25667	15.6467	14.5333	14.9567	16.09
	Chac1	9.83	9.91	9.97	8.56667	9.07667	8.00333	10.02	10.1467	2.43667	2.15667	3.28	3.20667
	Trib3	8.68	7.42	9.01667	7.00333	7.35	8.52667	9.65333	7.82	4.15	3.10667	4.11333	4.92667
	ATF4	-1.65	-2.61	-2.82667	-3.27333	-2.66667	-2.76	-2.31667	-1.87	-3.86	-3.91	-4.09667	-2.11
	CHOP	7.34667	6.47333	6.58	6.03333	8.02333	6.52	6.67333	7.27333	2.81667	2.78	3.13	3.76
	vs bActin	wt	wt	wt	wt	wt	het	het	het	hom	hom	hom	hom
	Slc7a5	2.43	1.09667	0.693333	1.28333	1.77333	1.91667	1.49333	1.80333	11.7967	11.9533	10.6967	11.1067
	Chac1	7.25667	6.44667	6.23	4.6	6.07333	3.52333	5.84	5.69333	-1.41333	-0.423333	-0.98	-1.77667
	Trib3	6.10667	3.95667	5.27667	3.03667	4.34667	4.04667	5.47333	3.36667	0.3	0.526667	-0.146667	-0.0566667
	ATF4	-4.22333	-6.07333	-6.56667	-7.24	-5.67	-7.24	-6.49667	-6.32333	-7.71	-6.49	-8.35667	-7.09333
	CHOP	4.77333	3.01	2.84	2.06667	5.02	2.04	2.49333	2.82	-1.03333	0.2	-1.13	-1.22333
		wt	wt	wt	wt	wt	het	het	het	hom	hom	hom	hom
∆∆Ct	vs GAPDH	245969#1	245969#5	245972#1	245972#4	245972#5	245969#2	245969#7	245969#6	245969#3	245969#8	245972#2	245969#4
	Slc7a5	0.0311779	0.0423939	0.0462843	0.026278	0.0364821	0.0118689	0.0195955	0.0130784	1.94932e-05	4.21726e-05	3.14481e-05	1.4336e-05
	Chac1	0.00109869	0.00103942	0.000997082	0.0026374	0.00185204	0.00389724	0.000963118	0.000882163	0.18471	0.224274	0.102949	0.108317
	Trib3	0.00243815	0.00583925	0.00193069	0.00779447	0.00612956	0.00271155	0.00124182	0.00442533	0.0563282	0.116091	0.0577781	0.0328795
	ATF4	3.13834	6.10504	7.09433	9.66878	6.3496	6.77396	4.9818	3.65533	14.5203	15.0324	17.1088	4.31691
	CHOP	0.00614374	0.0112547	0.0104526	0.0152681	0.00384358	0.0108964	0.00979775	0.00646411	0.141938	0.145592	0.114229	0.073812
	vs bActin	wt	wt	wt	wt	wt	het	het	het	hom	hom	hom	hom
	Slc7a5	0.185565	0.467596	0.618423	0.410845	0.292532	0.264866	0.355191	0.286512	0.000281093	0.000252167	0.000602535	0.000453482
	Chac1	0.00653922	0.0114646	0.0133224	0.0412346	0.0148506	0.0869703	0.0174576	0.0193257	2.66352	1.34102	1.97247	3.42634
	Trib3	0.0145114	0.0644058	0.0257968	0.121863	0.0491499	0.0605107	0.0225093	0.0969465	0.812252	0.694157	1.10701	1.04006
	ATF4	18.6788	67.3373	94.7902	151.167	50.9143	151.167	90.3008	80.078	209.383	89.8845	327.799	136.555
	CHOP	0.0365665	0.124137	0.139661	0.23871	0.0308198	0.243164	0.177595	0.14161	2.04675	0.870551	2.18859	2.33486
