# Supplementary material for: Wnt regulates amino acid transporter Slc7a5 and so constrains the integrated stress response in mouse embryos
Source: EMBO Rep. 2019 Dec 2;21(1):e48469. doi: 10.15252/embr.201948469 (PMC6944906; doi:10.15252/embr.201948469)
Supplement: Supplementary file 9 — Source Data for Figure 4 [file EMBR-21-e48469-s007.zip › Fig4_Source_Data/Figure_4_WB_pS6K_quantification.xlsx]

## Sheet: pS6K rel S6k
		p-S6K			S6K			pS6K/S6K
		area	percent		area	percent		area	percent
WT2	1	5864.53	7.778	1	7388.18	7.989		0.793771	0.973589
WT5	2	7320.53	9.709	2	9802.48	10.6		0.746804	0.915943
WT6	3	9141.06	12.123	3	10007.8	10.822		0.913396	1.12022
Hom1	4	4476.35	5.937	4	7536.72	8.15		0.593939	0.728466
Home	5	5397.94	7.159	5	7065.89	7.64		0.763943	0.937042
Homh	6	8760.6	11.619	6	7537.72	8.151		1.16223	1.42547
Homf	7	11447.8	15.183	7	11913.6	12.882		0.960899	1.17862
Het7	8	7947.65	10.541	8	8821.31	9.539		0.900961	1.10504
Het8	9	8720.77	11.566	9	9498.31	10.271		0.91814	1.12608
Heta	10	4275.23	5.67	10	7019.13	7.59		0.609083	0.747036
Hetb	11	2047.7	2.716	11	5889.01	6.368		0.347715	0.426508
