# Supplementary material for: Wnt regulates amino acid transporter Slc7a5 and so constrains the integrated stress response in mouse embryos
Source: EMBO Rep. 2019 Dec 2;21(1):e48469. doi: 10.15252/embr.201948469 (PMC6944906; doi:10.15252/embr.201948469)
Supplement: Supplementary file 10 — Source Data for Figure 6 [file EMBR-21-e48469-s008.zip]

Archive with 8 entries (7 files):
- Fig6_Source_Data/
- Fig6_Source_Data/Figure_6_TUNEL_quantification.pzf
- Fig6_Source_Data/Figure_6_TUNEL_quantification.xlsx
- Fig6_Source_Data/Figure_6_WBTrib3.pdf
- Fig6_Source_Data/Figure_6_WB_peIF2a-pGCN2-Trib3_quanification.pzf
- Fig6_Source_Data/Figure_6_WB_peIF2a-pGCN2-Trib3_quanification.xlsx
- Fig6_Source_Data/Figure_6_WB_peIF2a_and_eIF2a.pdf
- Fig6_Source_Data/Figure_6_WB_pGCN2_and_GCN2.pdf
