# Supplementary material for: Wnt regulates amino acid transporter Slc7a5 and so constrains the integrated stress response in mouse embryos
Source: EMBO Rep. 2019 Dec 2;21(1):e48469. doi: 10.15252/embr.201948469 (PMC6944906; doi:10.15252/embr.201948469)
Supplement: Supplementary file 10 — Source Data for Figure 6 [file EMBR-21-e48469-s008.zip › Fig6_Source_Data/Figure_6_TUNEL_quantification.xlsx]

## Sheet: Sheet1
253756 #1 wt	700um				Average per section	Standard Error
				253756 #1 wt	4	0.966092
Section 1	2			240067 #1 wt	4.25	1.03078
Section 2	6	*		240067 #2 wt	4.25	1.12899
Section 3	5	*
Section 4	4	*		253756 ko #3	8.83333	1.4004
Section 5	1	*		240067 ko #7	3.36364	0.974891
Section 6	9	*		240067 ko #5	0.666667	0.333333
Section 7	2			253763 ko #3	12.3636	4.31335
Section 8	13	*		240066 ko #2	28.7692	2.8782
Section 9	10	*
Section 10	5
Section 11	3
Section 12	0				ko = Slc7a5-null
Section 13	0
Section 14	0				* indicates cell counter data
Section 15	1
Section 16	3
Average per section	4	3.86437	16
240067 #1 wt
Section 1	6
Section 2	3
Section 3	6
Section 4	2
Section 5	n/a
Section 6	n/a
Section 7	n/a
Section 8	n/a
Section 9	n/a
Section 10	n/a
Section 11	n/a
Average per section	4.25	2.06155	4
240067 #2 wt
Section 1	0
Section 2	1
Section 3	6
Section 4	2
Section 5	0
Section 6	1
Section 7	12	*
Section 8	6	*
Section 9	3	*
Section 10	3
Section 11	9	*
Section 12	8	*
Average per section	4.25	3.91094	12	32
253756 ko #3
Section 1	4	*
Section 2	10	*
Section 3	12	*
Section 4	11	*
Section 5	5	*
Section 6	11	*
Average per section	8.83333	3.43026	6
240067 ko #7
Section 1	11	*
Section 2	1
Section 3	0
Section 4	n/a
Section 5	1
Section 6	1
Section 7	6	*
Section 8	3
Section 9	2
Section 10	2
Section 11	6	*
Section 12	4	*
Average per section	3.36364	3.23335	11
240067 ko #5
Section 1	1
Section 2	0
Section 3	0
Section 4	1
Section 5	0
Section 6	2
Section 7	n/a
Section 8	n/a
Section 9	n/a
Section 10	n/a
Average per section	0.666667	0.816497	6
253763 ko #3
Section 1	1
Section 2	6	*
Section 3	19	*
Section 4	n/a
Section 5	10	*
Section 6	5	*
Section 7	4
Section 8	9	*
Section 9	12	*
Section 10	2
Section 11	16	*
Section 12	52	*
Section 13	n/a
Average per section	12.3636	14.3058	11
240066 ko #2
Section 1	10	*
Section 2	14	*
Section 3	22	*
Section 4	23	*
Section 5	27	*
Section 6	24	*
Section 7	28	*
Section 8
Section 9	n/a
Section 10	n/a
Section 11	44	*
Section 12	42	*
Section 13	33	*
Section 14	n/a
Section 15	38	*
Section 16	39	*
Section 17	30	*
Section 18	n/a
Average per section	28.7692	10.3775	13	47
