# Supplementary material for: Wnt regulates amino acid transporter Slc7a5 and so constrains the integrated stress response in mouse embryos
Source: EMBO Rep. 2019 Dec 2;21(1):e48469. doi: 10.15252/embr.201948469 (PMC6944906; doi:10.15252/embr.201948469)
Supplement: Supplementary file 10 — Source Data for Figure 6 [file EMBR-21-e48469-s008.zip › Fig6_Source_Data/Figure_6_WB_peIF2a-pGCN2-Trib3_quanification.xlsx]

## Sheet: pGCN2-GCN2
	Lane	Embryo #	phospho GCN2 signal	total GCN2 signal
wt	1	WT_L15E5	5145	15010	0.342771
wt	2	WT_L15E6	6144	16818	0.365323
wt	3	WT_L16E4	2769	22932	0.120748
wt	4	WT_L16E6	8400	27495	0.30551
hom	5	Mut_L15E8	24701	25928	0.952677
hom	6	Mut_L16E5	24043	24567	0.978671
hom	7	Mut_L17E3	18278	22559	0.810231
hom	8	Mut_L17E6	19289	21451	0.899212

## Sheet: peIF2a-eIF2a
			Signal	Signal	Ratio
	Embryo #	Lane	phospho eIF2alpha	tot eIF2alpha	phospho:total
wt	WT_L15E5	1	8690	39029	0.222655
wt	WT_L15E6	2	13137	63389	0.207244
wt	WT_L16E1	3	9012	38654	0.233145
wt	WT_L16E4	4	19044	77474	0.245811
wt	WT_L16E6	5	12580	67522	0.18631
hom	Mut_L15E8	6	17227	59186	0.291065
hom	Mut_L16E5	7	13155	53625	0.245315
hom	Mut_L17E2	8	5647	21193	0.266456
hom	Mut_L17E3	9	12721	47138	0.269867
hom	Mut_L17E6	10	13962	36058	0.387209
hom	Het_L15E3	11	16721	41742	0.40058
hom	Het_L16E2	12	6930	29973	0.231208
hom	Het_L17E4	13	19750	35170	0.561558

## Sheet: Trib3-Tubulin
	Trib3 A2		a-tubulin		Trib3 A2/aTubulin
	area	percent	area	percent	area	percent
WT2	12979.7	12.31	23153.5	17.234	0.560594	0.714286
WT5	13463	12.769	17959.6	13.368	0.749627	0.955192
WT6	15142.8	14.362	21023	15.648	0.720297	0.917817
Hom1	15807.6	14.992	18012.1	13.407	0.877608	1.11822
Home	16529	15.677	19873.5	14.793	0.831711	1.05976
Homh	16075.7	15.247	16784.1	12.493	0.957796	1.22044
Homf	15439.3	14.643	17542.2	13.057	0.880124	1.12147
